# Supplementary material for: 4-Bromo-2-(dieth­oxy­meth­yl)phenyl benzoate
Source: Acta Crystallogr Sect E Struct Rep Online. 2013 Mar 16;69(Pt 4):o553. doi: 10.1107/S1600536813006351 (PMC3629605; doi:10.1107/S1600536813006351)
Supplement: Supplementary file 1 [file e-69-0o553-sup1.cif]

##############################################################################
#                                                                            #
# This CIF contains the data in a paper accepted for publication in          #
# Acta Crystallographica Section E. It conforms to the requirements of       #
# Notes for Authors for Acta Crystallographica Section E, and has been       #
# peer reviewed under the auspices of the IUCr Commission on Journals.       #
#                                                                            #
# Full details of the Crystallographic Information File format               #
# are given in the paper "The Crystallographic Information File (CIF):       #
# a New Standard Archive File for Crystallography" by S. R. Hall, F. H.      #
# Allen and I. D. Brown [Acta Cryst. (1991), A47, 655-685].                  #
#                                                                            #
# The current version of the core CIF dictionary is obtainable from          #
# ftp://ftp.iucr.org/pub/cif_core.dic.                                       #
#                                                                            #
# Software is freely available for graphical display of the structure(s)     #
# in this CIF. For information consult the CIF software page                 #
# http://www.iucr.org/resources/cif/software.                                #
#                                                                            #
# This file may be used for bona fide research purposes within the           #
# scientific community so long as proper attribution is given to the journal # 
# article from which it was obtained.                                        #
#                                                                            #
##############################################################################
data_I
_audit_creation_method     SHELXL-97
_chemical_name_systematic
;
4-Bromo-2-(diethoxymethyl)phenyl benzoate
;
_chemical_name_common     ?
_chemical_formula_moiety     'C18 H19 Br O4'
_chemical_formula_sum     'C18 H19 Br O4'
_chemical_formula_iupac     'C18 H19 Br O4'
_chemical_formula_weight     379.24
_chemical_melting_point     ?
_symmetry_cell_setting     triclinic
_symmetry_space_group_name_H-M     'P -1'
_symmetry_space_group_name_hall     '-P 1'
loop_
    _symmetry_equiv_pos_as_xyz
    'x, y, z'
    '-x, -y, -z'
_cell_length_a     8.2662(8)
_cell_length_b     9.6378(10)
_cell_length_c     11.6224(13)
_cell_angle_alpha     99.927(5)
_cell_angle_beta     93.700(5)
_cell_angle_gamma     101.178(5)
_cell_volume     890.16(16)
_cell_formula_units_Z     2
_cell_measurement_reflns_used     8834
_cell_measurement_theta_min     2.05
_cell_measurement_theta_max     31.20
_cell_measurement_temperature     293(2)
_exptl_crystal_description     block
_exptl_crystal_colour     colourless
_exptl_crystal_size_max     0.35
_exptl_crystal_size_mid     0.30
_exptl_crystal_size_min     0.25
_exptl_crystal_density_diffrn     1.415
_exptl_crystal_density_meas     ?
_exptl_crystal_density_method     'not measured'
_exptl_crystal_F_000     388
_exptl_absorpt_coefficient_mu     2.325
_exptl_absorpt_correction_type     multi-scan
_exptl_absorpt_process_details     '(SADABS; Bruker 2004)'
_exptl_absorpt_correction_T_min     0.4966
_exptl_absorpt_correction_T_max     0.5941
_exptl_special_details     ?
_diffrn_ambient_temperature     293(2)
_diffrn_radiation_type     MoK\a
_diffrn_radiation_wavelength     0.71073
_diffrn_radiation_source     'fine-focus sealed tube'
_diffrn_radiation_monochromator     graphite
_diffrn_measurement_device_type     'Bruker Kappa APEXII CCD'
_diffrn_measurement_method     '\w and \f scan'
_diffrn_detector_area_resol_mean     .
_diffrn_reflns_number     16152
_diffrn_reflns_av_R_equivalents     0.0348
_diffrn_reflns_av_sigmaI/netI     0.0324
_diffrn_reflns_theta_min     1.79
_diffrn_reflns_theta_max     28.55
_diffrn_reflns_theta_full     28.55
_diffrn_measured_fraction_theta_max     0.991
_diffrn_measured_fraction_theta_full     0.991
_diffrn_reflns_limit_h_min     -10
_diffrn_reflns_limit_h_max     11
_diffrn_reflns_limit_k_min     -12
_diffrn_reflns_limit_k_max     12
_diffrn_reflns_limit_l_min     -14
_diffrn_reflns_limit_l_max     15
_diffrn_standards_number     .
_diffrn_standards_interval_count     .
_diffrn_standards_interval_time     .
_diffrn_standards_decay_%     0
_refine_special_details
;
Refinement of <i>F</i>^2^ against ALL reflections. The weighted <i>R</i>-factor
<i>wR</i> and goodness of fit <i>S</i> are based on <i>F</i>^2^, conventional
<i>R</i>-factors <i>R</i> are based on <i>F</i>, with <i>F</i> set to zero for
negative <i>F</i>^2^. The threshold expression of <i>F</i>^2^ >
\s(<i>F</i>^2^) is used only for calculating <i>R</i>-factors(gt) <i>etc</i>.
and is not relevant to the choice of reflections for refinement.
<i>R</i>-factors based on <i>F</i>^2^ are statistically about twice as large
as those based on <i>F</i>, and <i>R</i>- factors based on ALL data will be
even larger.
;
_reflns_number_total     4493
_reflns_number_gt     3037
_reflns_threshold_expression     I>2\s(I)
_refine_ls_structure_factor_coef     Fsqd
_refine_ls_matrix_type     full
_refine_ls_R_factor_all     0.0615
_refine_ls_R_factor_gt     0.0336
_refine_ls_wR_factor_gt     0.0762
_refine_ls_wR_factor_ref     0.0850
_refine_ls_goodness_of_fit_ref     1.010
_refine_ls_restrained_S_all     1.010
_refine_ls_number_reflns     4493
_refine_ls_number_parameters     209
_refine_ls_number_restraints     0
_refine_ls_hydrogen_treatment     constr
_refine_ls_weighting_scheme     calc
_refine_ls_weighting_details
         'calc w=1/[\s^2^(Fo^2^)+(0.0325P)^2^+0.2669P] where P=(Fo^2^+2Fc^2^)/3'
_atom_sites_solution_hydrogens     geom
_atom_sites_solution_primary     direct
_atom_sites_solution_secondary     difmap
_refine_ls_shift/su_max     0.001
_refine_ls_shift/su_mean     0.000
_refine_diff_density_max     0.460
_refine_diff_density_min     -0.419
_refine_ls_extinction_method     '<i>SHELXL97</i> (Sheldrick, 2008)'
_refine_ls_extinction_coef     0.0293(17)
_refine_ls_extinction_expression
                                  'Fc^*^=kFc[1+0.001xFc^2^\l^3^/sin(2\q)]^-1/4^'
loop_
    _atom_type_symbol
    _atom_type_description
    _atom_type_scat_dispersion_real
    _atom_type_scat_dispersion_imag
    _atom_type_scat_source
    'C' 'C' 0.0033 0.0016
                         'International Tables Vol C Tables 4.2.6.8 and 6.1.1.4'
    'H' 'H' 0.0000 0.0000
                         'International Tables Vol C Tables 4.2.6.8 and 6.1.1.4'
    'O' 'O' 0.0106 0.0060
                         'International Tables Vol C Tables 4.2.6.8 and 6.1.1.4'
    'Br' 'Br' -0.2901 2.4595
                         'International Tables Vol C Tables 4.2.6.8 and 6.1.1.4'
_computing_data_collection     'APEX2 (Bruker, 2004)'
_computing_cell_refinement     'APEX2 and SAINT (Bruker, 2004)'
_computing_data_reduction     'SAINT and XPREP (Bruker, 2004)'
_computing_structure_solution     '<i>SHELXS97</i> (Sheldrick, 2008)'
_computing_structure_refinement     '<i>SHELXL97</i> (Sheldrick, 2008)'
_computing_molecular_graphics     '<i>ORTEP-3 for Windows</i> (Farrugia, 2012)'
_computing_publication_material     '<i>PLATON</i> (Spek, 2009)'
loop_
    _atom_site_type_symbol
    _atom_site_label
    _atom_site_fract_x
    _atom_site_fract_y
    _atom_site_fract_z
    _atom_site_U_iso_or_equiv
    _atom_site_adp_type
    _atom_site_calc_flag
    _atom_site_refinement_flags
    _atom_site_occupancy
    _atom_site_symmetry_multiplicity
    _atom_site_disorder_assembly
    _atom_site_disorder_group
    C C1 1.0177(3) 0.1162(2) 0.14518(19) 0.0568(5) Uani d . 1 1 . .
    H H1 1.0276 0.2024 0.1179 0.068 Uiso calc R 1 1 . .
    C C2 1.1551(3) 0.0569(3) 0.1588(2) 0.0668(6) Uani d . 1 1 . .
    H H2 1.2575 0.1035 0.1415 0.080 Uiso calc R 1 1 . .
    C C3 1.1409(3) -0.0706(3) 0.1979(2) 0.0686(6) Uani d . 1 1 . .
    H H3 1.2335 -0.1108 0.2067 0.082 Uiso calc R 1 1 . .
    C C4 0.9906(3) -0.1388(2) 0.2238(2) 0.0657(6) Uani d . 1 1 . .
    H H4 0.9814 -0.2257 0.2500 0.079 Uiso calc R 1 1 . .
    C C5 0.8522(3) -0.0800(2) 0.21151(19) 0.0560(5) Uani d . 1 1 . .
    H H5 0.7504 -0.1266 0.2299 0.067 Uiso calc R 1 1 . .
    C C6 0.8660(2) 0.0487(2) 0.17159(16) 0.0446(4) Uani d . 1 1 . .
    C C7 0.7144(3) 0.1076(2) 0.16072(17) 0.0476(5) Uani d . 1 1 . .
    C C8 0.6138(2) 0.3097(2) 0.12700(17) 0.0454(4) Uani d . 1 1 . .
    C C9 0.4947(3) 0.2747(2) 0.03277(18) 0.0530(5) Uani d . 1 1 . .
    H H9 0.5006 0.2030 -0.0306 0.064 Uiso calc R 1 1 . .
    C C10 0.3663(3) 0.3469(2) 0.03332(19) 0.0553(5) Uani d . 1 1 . .
    H H10 0.2848 0.3249 -0.0298 0.066 Uiso calc R 1 1 . .
    C C11 0.3603(2) 0.4517(2) 0.12799(18) 0.0495(5) Uani d . 1 1 . .
    C C12 0.4820(2) 0.4902(2) 0.22060(17) 0.0477(5) Uani d . 1 1 . .
    H H12 0.4769 0.5639 0.2827 0.057 Uiso calc R 1 1 . .
    C C13 0.6130(2) 0.4189(2) 0.22129(17) 0.0440(4) Uani d . 1 1 . .
    C C14 0.7505(2) 0.4552(2) 0.32109(18) 0.0487(5) Uani d . 1 1 . .
    H H14 0.8563 0.4704 0.2868 0.058 Uiso calc R 1 1 . .
    C C15 0.8756(3) 0.6431(3) 0.4779(2) 0.0728(7) Uani d . 1 1 . .
    H H15A 0.9786 0.6372 0.4438 0.087 Uiso calc R 1 1 . .
    H H15B 0.8675 0.5876 0.5402 0.087 Uiso calc R 1 1 . .
    C C16 0.8736(4) 0.7952(3) 0.5262(2) 0.0831(8) Uani d . 1 1 . .
    H H16A 0.9657 0.8344 0.5850 0.125 Uiso calc R 1 1 . .
    H H16B 0.7720 0.8003 0.5607 0.125 Uiso calc R 1 1 . .
    H H16C 0.8819 0.8497 0.4642 0.125 Uiso calc R 1 1 . .
    C C17 0.5999(3) 0.3033(3) 0.4376(2) 0.0698(6) Uani d . 1 1 . .
    H H17A 0.5091 0.2600 0.3771 0.084 Uiso calc R 1 1 . .
    H H17B 0.5723 0.3875 0.4843 0.084 Uiso calc R 1 1 . .
    C C18 0.6251(4) 0.1991(4) 0.5128(3) 0.1005(10) Uani d . 1 1 . .
    H H18A 0.5260 0.1717 0.5494 0.151 Uiso calc R 1 1 . .
    H H18B 0.7155 0.2424 0.5721 0.151 Uiso calc R 1 1 . .
    H H18C 0.6501 0.1153 0.4657 0.151 Uiso calc R 1 1 . .
    O O1 0.57904(18) 0.05021(16) 0.17780(15) 0.0657(4) Uani d . 1 1 . .
    O O2 0.74639(16) 0.23833(14) 0.12732(12) 0.0502(3) Uani d . 1 1 . .
    O O3 0.74890(16) 0.34407(15) 0.38518(12) 0.0535(3) Uani d . 1 1 . .
    O O4 0.73826(17) 0.58602(15) 0.38984(13) 0.0578(4) Uani d . 1 1 . .
    Br Br1 0.17952(3) 0.54626(3) 0.13035(2) 0.07463(13) Uani d . 1 1 . .
loop_
    _atom_site_aniso_label
    _atom_site_aniso_U_11
    _atom_site_aniso_U_22
    _atom_site_aniso_U_33
    _atom_site_aniso_U_12
    _atom_site_aniso_U_13
    _atom_site_aniso_U_23
    C1 0.0560(12) 0.0532(12) 0.0665(14) 0.0203(10) 0.0098(10) 0.0140(10)
    C2 0.0549(13) 0.0715(16) 0.0812(16) 0.0235(12) 0.0154(12) 0.0195(13)
    C3 0.0660(15) 0.0711(16) 0.0759(16) 0.0377(13) 0.0041(12) 0.0085(13)
    C4 0.0794(17) 0.0487(12) 0.0752(15) 0.0271(12) 0.0037(12) 0.0142(11)
    C5 0.0601(13) 0.0463(12) 0.0606(13) 0.0147(10) 0.0032(10) 0.0044(10)
    C6 0.0501(11) 0.0403(10) 0.0418(10) 0.0145(8) 0.0012(8) -0.0010(8)
    C7 0.0491(11) 0.0401(10) 0.0499(11) 0.0116(9) 0.0018(9) -0.0028(9)
    C8 0.0437(10) 0.0399(10) 0.0541(12) 0.0137(8) 0.0050(8) 0.0073(9)
    C9 0.0616(13) 0.0442(11) 0.0495(12) 0.0127(10) -0.0018(10) -0.0005(9)
    C10 0.0558(12) 0.0502(12) 0.0557(12) 0.0102(10) -0.0116(10) 0.0062(10)
    C11 0.0440(10) 0.0445(11) 0.0608(13) 0.0146(8) -0.0032(9) 0.0096(9)
    C12 0.0469(10) 0.0429(10) 0.0517(11) 0.0150(8) -0.0022(9) 0.0007(9)
    C13 0.0402(9) 0.0417(10) 0.0495(11) 0.0105(8) -0.0001(8) 0.0058(8)
    C14 0.0423(10) 0.0471(11) 0.0551(12) 0.0118(8) -0.0024(9) 0.0052(9)
    C15 0.0678(15) 0.0647(15) 0.0731(16) 0.0076(12) -0.0277(12) -0.0026(12)
    C16 0.0846(18) 0.0742(17) 0.0724(17) 0.0070(14) -0.0140(14) -0.0166(13)
    C17 0.0651(15) 0.0801(17) 0.0676(15) 0.0161(13) 0.0103(12) 0.0209(13)
    C18 0.104(2) 0.092(2) 0.116(2) 0.0156(18) 0.0205(19) 0.0523(19)
    O1 0.0468(8) 0.0520(9) 0.0981(12) 0.0104(7) 0.0066(8) 0.0144(8)
    O2 0.0469(7) 0.0433(7) 0.0639(9) 0.0181(6) 0.0090(6) 0.0086(6)
    O3 0.0459(7) 0.0551(8) 0.0607(8) 0.0136(6) -0.0023(6) 0.0135(7)
    O4 0.0532(8) 0.0498(8) 0.0622(9) 0.0137(6) -0.0156(7) -0.0073(7)
    Br1 0.05575(16) 0.07410(19) 0.0983(2) 0.03299(12) -0.00794(12) 0.01173(14)
_geom_special_details
;
All e.s.d.'s (except the e.s.d. in the dihedral angle between two l.s. planes)
are estimated using the full covariance matrix. The cell e.s.d.'s are taken
into account individually in the estimation of e.s.d.'s in distances, angles
and torsion angles; correlations between e.s.d.'s in cell parameters are only
used when they are defined by crystal symmetry. An approximate (isotropic)
treatment of cell e.s.d.'s is used for estimating e.s.d.'s involving l.s.
planes.
;
loop_
    _geom_bond_atom_site_label_1
    _geom_bond_atom_site_label_2
    _geom_bond_site_symmetry_2
    _geom_bond_distance
    _geom_bond_publ_flag
    C1 C6 . 1.375(3) ?
    C1 C2 . 1.380(3) ?
    C1 H1 . 0.9300 ?
    C2 C3 . 1.368(3) ?
    C2 H2 . 0.9300 ?
    C3 C4 . 1.366(3) ?
    C3 H3 . 0.9300 ?
    C4 C5 . 1.382(3) ?
    C4 H4 . 0.9300 ?
    C5 C6 . 1.385(3) ?
    C5 H5 . 0.9300 ?
    C6 C7 . 1.480(3) ?
    C7 O1 . 1.193(2) ?
    C7 O2 . 1.364(2) ?
    C8 C9 . 1.374(3) ?
    C8 C13 . 1.384(3) ?
    C8 O2 . 1.402(2) ?
    C9 C10 . 1.377(3) ?
    C9 H9 . 0.9300 ?
    C10 C11 . 1.370(3) ?
    C10 H10 . 0.9300 ?
    C11 C12 . 1.374(3) ?
    C11 Br1 . 1.8944(19) ?
    C12 C13 . 1.391(3) ?
    C12 H12 . 0.9300 ?
    C13 C14 . 1.515(3) ?
    C14 O4 . 1.397(2) ?
    C14 O3 . 1.405(2) ?
    C14 H14 . 0.9800 ?
    C15 O4 . 1.432(2) ?
    C15 C16 . 1.480(3) ?
    C15 H15A . 0.9700 ?
    C15 H15B . 0.9700 ?
    C16 H16A . 0.9600 ?
    C16 H16B . 0.9600 ?
    C16 H16C . 0.9600 ?
    C17 O3 . 1.427(3) ?
    C17 C18 . 1.475(4) ?
    C17 H17A . 0.9700 ?
    C17 H17B . 0.9700 ?
    C18 H18A . 0.9600 ?
    C18 H18B . 0.9600 ?
    C18 H18C . 0.9600 ?
loop_
    _geom_angle_atom_site_label_1
    _geom_angle_atom_site_label_2
    _geom_angle_atom_site_label_3
    _geom_angle_site_symmetry_1
    _geom_angle_site_symmetry_3
    _geom_angle
    _geom_angle_publ_flag
    C6 C1 C2 . . 120.4(2) ?
    C6 C1 H1 . . 119.8 ?
    C2 C1 H1 . . 119.8 ?
    C3 C2 C1 . . 120.1(2) ?
    C3 C2 H2 . . 120.0 ?
    C1 C2 H2 . . 120.0 ?
    C4 C3 C2 . . 120.0(2) ?
    C4 C3 H3 . . 120.0 ?
    C2 C3 H3 . . 120.0 ?
    C3 C4 C5 . . 120.6(2) ?
    C3 C4 H4 . . 119.7 ?
    C5 C4 H4 . . 119.7 ?
    C4 C5 C6 . . 119.5(2) ?
    C4 C5 H5 . . 120.2 ?
    C6 C5 H5 . . 120.2 ?
    C1 C6 C5 . . 119.40(18) ?
    C1 C6 C7 . . 123.17(18) ?
    C5 C6 C7 . . 117.43(19) ?
    O1 C7 O2 . . 122.72(18) ?
    O1 C7 C6 . . 125.59(19) ?
    O2 C7 C6 . . 111.68(17) ?
    C9 C8 C13 . . 122.30(17) ?
    C9 C8 O2 . . 120.00(17) ?
    C13 C8 O2 . . 117.64(16) ?
    C8 C9 C10 . . 119.24(18) ?
    C8 C9 H9 . . 120.4 ?
    C10 C9 H9 . . 120.4 ?
    C11 C10 C9 . . 119.18(18) ?
    C11 C10 H10 . . 120.4 ?
    C9 C10 H10 . . 120.4 ?
    C10 C11 C12 . . 121.75(18) ?
    C10 C11 Br1 . . 118.92(14) ?
    C12 C11 Br1 . . 119.33(15) ?
    C11 C12 C13 . . 119.83(18) ?
    C11 C12 H12 . . 120.1 ?
    C13 C12 H12 . . 120.1 ?
    C8 C13 C12 . . 117.63(17) ?
    C8 C13 C14 . . 119.86(16) ?
    C12 C13 C14 . . 122.51(17) ?
    O4 C14 O3 . . 113.44(17) ?
    O4 C14 C13 . . 107.35(15) ?
    O3 C14 C13 . . 112.85(15) ?
    O4 C14 H14 . . 107.6 ?
    O3 C14 H14 . . 107.6 ?
    C13 C14 H14 . . 107.6 ?
    O4 C15 C16 . . 109.0(2) ?
    O4 C15 H15A . . 109.9 ?
    C16 C15 H15A . . 109.9 ?
    O4 C15 H15B . . 109.9 ?
    C16 C15 H15B . . 109.9 ?
    H15A C15 H15B . . 108.3 ?
    C15 C16 H16A . . 109.5 ?
    C15 C16 H16B . . 109.5 ?
    H16A C16 H16B . . 109.5 ?
    C15 C16 H16C . . 109.5 ?
    H16A C16 H16C . . 109.5 ?
    H16B C16 H16C . . 109.5 ?
    O3 C17 C18 . . 108.7(2) ?
    O3 C17 H17A . . 110.0 ?
    C18 C17 H17A . . 110.0 ?
    O3 C17 H17B . . 110.0 ?
    C18 C17 H17B . . 110.0 ?
    H17A C17 H17B . . 108.3 ?
    C17 C18 H18A . . 109.5 ?
    C17 C18 H18B . . 109.5 ?
    H18A C18 H18B . . 109.5 ?
    C17 C18 H18C . . 109.5 ?
    H18A C18 H18C . . 109.5 ?
    H18B C18 H18C . . 109.5 ?
    C7 O2 C8 . . 115.71(15) ?
    C14 O3 C17 . . 115.33(16) ?
    C14 O4 C15 . . 112.95(16) ?
loop_
    _geom_hbond_atom_site_label_D
    _geom_hbond_atom_site_label_H
    _geom_hbond_atom_site_label_A
    _geom_hbond_site_symmetry_A
    _geom_hbond_distance_DH
    _geom_hbond_distance_HA
    _geom_hbond_distance_DA
    _geom_hbond_angle_DHA
    C1 H1 O2 . 0.93 2.42 2.740(3) 100
    C12 H12 O4 . 0.93 2.38 2.699(2) 100
    C17 H17B O4 . 0.97 2.58 2.905(3) 100
data_global
_journal_date_recd_electronic     2013-02-17
_journal_date_accepted     2013-03-05
_journal_name_full     'Acta Crystallographica, Section E'
_journal_year     2013
_journal_volume     69
_journal_issue      4
_journal_page_first     o553
_journal_page_last     o553
_journal_paper_category     QO
_journal_paper_doi     10.1107/S1600536813006351
_journal_coeditor_code     BT6892
_publ_contact_author_name     'S. Aravindhan'
_publ_contact_author_address
;
Department of Physics
Presidency College
Chennai 600 005
India
;
_publ_contact_author_email     'aravindhanpresidency@gmail.com'
_publ_contact_author_fax     ?
_publ_contact_author_phone     '9443203449'
_publ_section_title
;
4-Bromo-2-(diethoxymethyl)phenyl benzoate
;
loop_
    _publ_author_name
    _publ_author_footnote
    _publ_author_address
    'Sharmila, P.' .
;
Department of Physics
Presidency College
Chennai 600 005
India
;
    'Suresh Kumar, C.' .
;
Asthagiri Herbal Research Foundation
Perungudi, Chennai 600 096
India
;
    'Maheshwaran, S.' .
;
Asthagiri Herbal Research Foundation
Perungudi, Chennai 600 096
India
;
    'Narasimhan, S.' .
;
Asthagiri Herbal Research Foundation
Perungudi, Chennai 600 096
India
;
    'Aravindhan, S.' .
;
Department of Physics
Presidency College
Chennai 600 005
India
;
