# Supplementary material for: 4-Bromo-2-(dieth­oxy­meth­yl)phenyl benzoate
Source: Acta Crystallogr Sect E Struct Rep Online. 2013 Mar 16;69(Pt 4):o553. doi: 10.1107/S1600536813006351 (PMC3629605; doi:10.1107/S1600536813006351)
Supplement: Supplementary file 2 [file e-69-0o553-Isup2.hkl]

#
# h,k,l, Fc-squared, Fo-squared, sigma(Fo-squared) and status flag
#
data_I
_shelx_title ' JAGAN in P-1'
_shelx_refln_list_code          4
_shelx_F_calc_maximum      147.50
_exptl_crystal_F_000       388.00
_reflns_d_resolution_high  0.7435
 
loop_
 _symmetry_equiv_pos_as_xyz
 'x, y, z'
 '-x, -y, -z'
 
_cell_length_a     8.2662
_cell_length_b     9.6378
_cell_length_c    11.6224
_cell_angle_alpha  99.927
_cell_angle_beta   93.700
_cell_angle_gamma 101.178
 
_shelx_F_squared_multiplier     1.000
 
loop_
 _refln_index_h
 _refln_index_k
 _refln_index_l
 _refln_F_squared_calc
 _refln_F_squared_meas
 _refln_F_squared_sigma
 _refln_observed_status
   1   0   0       42.80       37.24      0.96 o
   2   0   0     2909.87     3007.35     70.26 o
   3   0   0     2521.20     2621.48     46.51 o
   4   0   0       67.38       63.06      1.55 o
   5   0   0      869.50      885.09     12.99 o
   6   0   0      201.48      207.16      3.61 o
   7   0   0       65.50       59.08      1.47 o
   8   0   0       46.53       43.75      2.20 o
   9   0   0      134.63      136.85      9.60 o
  10   0   0        0.88       -1.08      2.60 o
 -10   1   0        2.83        3.98      3.20 o
  -9   1   0      145.74      133.22      5.52 o
  -8   1   0        3.91        2.73      2.17 o
  -7   1   0      387.20      396.39      6.63 o
  -6   1   0      390.96      388.51      6.40 o
  -5   1   0      771.58      792.56     12.52 o
  -4   1   0      205.29      208.33      3.48 o
  -3   1   0     2230.38     2159.67     37.97 o
  -2   1   0     7327.30     7230.98     95.43 o
  -1   1   0      169.80      194.55      2.78 o
   0   1   0     3789.32     3767.41     50.20 o
   1   1   0     4742.70     4631.34     71.03 o
   2   1   0      323.95      359.38      6.50 o
   3   1   0      226.03      197.42      3.76 o
   4   1   0      478.85      507.58      9.28 o
   5   1   0      156.11      153.39      3.27 o
   6   1   0       18.90       25.68      1.39 o
   7   1   0       75.19       72.10      2.02 o
   8   1   0       47.88       47.82      2.02 o
   9   1   0       23.48       25.96      3.40 o
  10   1   0        8.40        9.62      2.64 o
 -11   2   0       12.73       17.89      3.91 o
 -10   2   0       14.59       21.57      3.51 o
  -9   2   0       95.03       89.34      4.44 o
  -8   2   0       57.89       59.83      5.93 o
  -7   2   0      259.90      248.06      4.67 o
  -6   2   0     1663.61     1676.80     26.32 o
  -5   2   0      254.94      250.80      4.24 o
  -4   2   0     2246.23     2314.26     30.52 o
  -3   2   0     3857.81     3995.22     52.70 o
  -2   2   0        6.14        8.34      0.57 o
  -1   2   0     2453.05     2366.68     37.32 o
   0   2   0     3061.76     3146.85     43.54 o
   1   2   0       50.60       47.37      0.91 o
   2   2   0     3208.14     3160.89     57.46 o
   3   2   0     1386.13     1442.40     21.79 o
   4   2   0       74.73       61.44      1.27 o
   5   2   0      355.78      353.35      5.78 o
   6   2   0       18.77       23.36      1.50 o
   7   2   0        8.03        8.26      1.30 o
   8   2   0      122.33      132.17      3.33 o
   9   2   0        4.40        5.64      2.66 o
 -11   3   0       29.05       27.59      3.97 o
 -10   3   0        6.38        8.19      3.25 o
  -9   3   0      202.30      192.97     16.01 o
  -8   3   0       30.30       33.13      3.82 o
  -7   3   0      171.75      165.03      5.83 o
  -6   3   0      760.02      789.75     23.11 o
  -5   3   0       11.04       10.30      0.66 o
  -4   3   0      466.14      375.31      5.17 o
  -3   3   0      224.36      203.44      2.91 o
  -2   3   0      455.23      477.20      6.47 o
  -1   3   0     2599.09     2639.03     38.84 o
   0   3   0      694.22      701.71      9.81 o
   1   3   0       26.92       30.58      0.69 o
   2   3   0      883.41      855.50     13.06 o
   3   3   0      278.84      273.40      4.49 o
   4   3   0     1092.23     1161.26     17.11 o
   5   3   0      200.41      204.47      3.39 o
   6   3   0      134.51      136.15      2.52 o
   7   3   0       75.63       72.17      4.08 o
   8   3   0       46.84       49.67      2.93 o
   9   3   0       12.45       12.86      3.78 o
 -11   4   0        0.12       -5.30      5.30 o
 -10   4   0       71.89       83.51      4.85 o
  -9   4   0      135.18      135.55      7.18 o
  -8   4   0        7.96        5.71      2.53 o
  -7   4   0      309.43      293.40      9.39 o
  -6   4   0      555.61      545.49     10.40 o
  -5   4   0      338.91      350.63      5.83 o
  -4   4   0     1166.51     1210.71     16.17 o
  -3   4   0     2672.44     2875.43     38.15 o
  -2   4   0     1153.56     1177.18     16.41 o
  -1   4   0       29.51       32.98      1.00 o
   0   4   0       28.83       20.93      1.11 o
   1   4   0      939.88      903.12     12.94 o
   2   4   0      822.60      844.92     12.93 o
   3   4   0      164.62      189.31      3.19 o
   4   4   0      243.85      234.18      3.78 o
   5   4   0      161.97      172.89      3.29 o
   6   4   0        7.93        3.56      2.07 o
   7   4   0      158.32      154.12      7.47 o
   8   4   0        7.54        9.37      2.88 o
   9   4   0        0.17       -0.28      3.73 o
 -10   5   0       12.00       13.13      3.41 o
  -9   5   0      101.51       95.54      7.41 o
  -8   5   0       69.08       57.68      4.37 o
  -7   5   0      303.10      293.42      9.43 o
  -6   5   0      424.61      414.97      8.15 o
  -5   5   0      126.70      128.15      2.84 o
  -4   5   0     1026.75     1021.54     14.40 o
  -3   5   0       31.71       37.91      0.95 o
  -2   5   0     1390.34     1405.91     18.74 o
  -1   5   0     1465.72     1507.15     22.28 o
   0   5   0      242.79      270.20      3.82 o
   1   5   0     1200.42     1199.11     17.17 o
   2   5   0      157.96      165.16      3.07 o
   3   5   0       46.38       54.29      1.49 o
   4   5   0      336.28      334.99      7.32 o
   5   5   0       34.28       36.06      2.59 o
   6   5   0        2.29       -1.14      3.72 o
   7   5   0        5.19        7.71      2.62 o
   8   5   0        6.11        7.00      4.02 o
   9   5   0        0.08        0.78      4.24 o
 -10   6   0       76.26       92.65      5.35 o
  -9   6   0       34.81       34.43      3.52 o
  -8   6   0       58.23       50.65      3.81 o
  -7   6   0       80.13       94.88      6.87 o
  -6   6   0       54.87       54.68      3.11 o
  -5   6   0      360.02      363.24      7.20 o
  -4   6   0      641.99      646.70      9.87 o
  -3   6   0        0.69        2.18      0.67 o
  -2   6   0     1592.59     1601.84     22.65 o
  -1   6   0      452.16      433.19      6.69 o
   0   6   0      241.15      238.00      3.46 o
   1   6   0      609.18      622.63      9.75 o
   2   6   0       56.41       59.12      1.86 o
   3   6   0      112.98      105.08      3.28 o
   4   6   0       67.99       71.71      3.23 o
   5   6   0       38.36       42.98      2.89 o
   6   6   0        2.76        0.76      2.55 o
   7   6   0       20.88       21.81      4.19 o
   8   6   0        2.19        0.31      4.41 o
 -10   7   0       75.69       84.00      5.35 o
  -9   7   0        2.55        2.41      3.19 o
  -8   7   0      175.65      170.09      9.37 o
  -7   7   0      255.44      242.23     19.46 o
  -6   7   0        5.45        4.88      1.65 o
  -5   7   0      438.69      427.81      8.42 o
  -4   7   0      913.97      926.16     17.24 o
  -3   7   0       16.42       19.34      1.04 o
  -2   7   0      289.28      291.25      4.50 o
  -1   7   0      405.23      411.27      6.44 o
   0   7   0        1.14       -0.05      0.96 o
   1   7   0      194.45      189.15      4.80 o
   2   7   0       93.23       96.89      4.46 o
   3   7   0       18.48       19.31      2.90 o
   4   7   0       34.92       39.80      2.79 o
   5   7   0       13.61       12.67      3.10 o
   6   7   0        8.04       13.01      3.91 o
   7   7   0        0.90        1.82      4.76 o
  -9   8   0       10.01       13.98      3.74 o
  -8   8   0       98.83      103.96      5.44 o
  -7   8   0       38.43       40.33      3.71 o
  -6   8   0       23.67       21.50      2.95 o
  -5   8   0      108.59      106.89      3.11 o
  -4   8   0      125.53      118.57      4.89 o
  -3   8   0       25.48       28.00      1.51 o
  -2   8   0      476.50      471.80      9.58 o
  -1   8   0      150.24      153.52      4.97 o
   0   8   0      245.91      233.50      6.75 o
   1   8   0       89.91       95.14      3.75 o
   2   8   0        0.03        0.76      2.10 o
   3   8   0      315.27      305.21      8.42 o
   4   8   0      109.34      121.23      5.03 o
   5   8   0       81.81       81.50      5.18 o
   6   8   0        0.26       -0.62      4.19 o
  -9   9   0        7.17        4.69      3.98 o
  -8   9   0       49.88       53.02      4.44 o
  -7   9   0       38.78       37.97      3.78 o
  -6   9   0       52.59       56.96      3.82 o
  -5   9   0       88.95       83.60      3.61 o
  -4   9   0       67.40       66.41      3.36 o
  -3   9   0      150.06      135.20      5.74 o
  -2   9   0      674.17      655.09     18.70 o
  -1   9   0        2.15        2.21      2.11 o
   0   9   0      114.70      101.59      4.23 o
   1   9   0       93.94       93.86      4.96 o
   2   9   0        2.50       -2.75      2.75 o
   3   9   0       17.62       23.84      3.05 o
   4   9   0        0.60       -1.94      3.86 o
   5   9   0       18.80       14.21      4.47 o
  -8  10   0       26.48       23.51      7.57 o
  -7  10   0        8.51        5.20      3.41 o
  -6  10   0       34.14       42.18      3.97 o
  -5  10   0       85.64       70.07      6.71 o
  -4  10   0        5.31        5.05      5.38 o
  -3  10   0       60.25       50.96      7.96 o
  -2  10   0      129.96      128.70      7.34 o
  -1  10   0       41.79       39.21      3.69 o
   0  10   0       92.15       86.17      6.09 o
   1  10   0        6.60       10.82      3.35 o
   2  10   0        5.25        2.39      3.40 o
   3  10   0       19.36       12.48      5.30 o
   4  10   0        0.25        3.74      5.93 o
  -7  11   0        8.50       15.28      6.08 o
  -6  11   0       51.76       54.76      6.86 o
  -5  11   0       27.89       31.51      5.93 o
  -4  11   0        8.53        6.47      3.64 o
  -3  11   0       60.79       55.57      4.40 o
  -2  11   0       10.01       16.53      9.20 o
  -1  11   0        4.24       10.45      4.83 o
   0  11   0        2.40       -0.43      3.51 o
   1  11   0        3.41        8.64      3.58 o
   2  11   0       13.41       12.48      5.77 o
   3  11   0        3.25       -5.46      5.46 o
  -5  12   0       29.58       25.43      6.08 o
  -4  12   0        6.89        2.50      4.08 o
  -3  12   0       33.41       36.78      4.25 o
  -2  12   0        2.22        5.20      3.86 o
  -1  12   0        5.25        4.05      3.71 o
   0  12   0        7.85       11.38      4.17 o
   1  12   0        3.13       16.38      6.55 o
  -1 -12   1        5.87       10.76      6.24 o
   0 -12   1        7.65       10.76      5.93 o
   1 -12   1       16.45       13.85      3.32 o
   2 -12   1        0.87       -0.78      3.69 o
   3 -12   1       18.96       19.10      3.91 o
   4 -12   1        0.05       -5.15      5.15 o
   5 -12   1       25.47       28.23      5.93 o
  -3 -11   1        0.09        1.40      6.24 o
  -2 -11   1        1.00       -2.96      5.77 o
  -1 -11   1       24.80       28.86      5.93 o
   0 -11   1       11.95        8.20      5.23 o
   1 -11   1       24.52       26.48      3.09 o
   2 -11   1        0.91        1.18      2.64 o
   3 -11   1       34.61       37.45     11.15 o
   4 -11   1       23.22       27.86      5.30 o
   5 -11   1       44.63       51.64      6.71 o
   6 -11   1       16.27       27.92      6.24 o
   7 -11   1        6.11       -2.18      5.61 o
  -5 -10   1        7.82       10.92      6.55 o
  -4 -10   1        0.89       -2.50      5.77 o
  -3 -10   1        1.27        2.18      4.83 o
  -2 -10   1        2.39        3.59      5.15 o
  -1 -10   1        2.36       10.40      3.22 o
   0 -10   1        8.82       13.12      3.08 o
   1 -10   1       13.84       19.42      3.25 o
   2 -10   1       34.36       35.17      2.94 o
   3 -10   1       24.32       19.93      3.09 o
   4 -10   1       42.29       37.38      3.58 o
   5 -10   1      222.77      222.91     12.03 o
   6 -10   1        0.43        1.73      3.28 o
   7 -10   1      132.24      135.24      6.49 o
   8 -10   1       53.82       60.98      4.78 o
  -6  -9   1        0.93        0.16      6.39 o
  -5  -9   1       14.22       25.74      6.39 o
  -4  -9   1        8.94        4.37      4.84 o
  -3  -9   1       15.74       14.19      4.68 o
  -2  -9   1        0.39        0.72      3.51 o
  -1  -9   1       20.22       18.22      3.06 o
   0  -9   1       23.93       21.82      2.39 o
   1  -9   1       10.90       13.68      2.18 o
   2  -9   1      376.40      378.85     16.27 o
   3  -9   1       35.34       33.77      5.24 o
   4  -9   1      275.33      282.94     13.66 o
   5  -9   1      126.98      128.95      5.73 o
   6  -9   1       28.63       29.50      3.67 o
   7  -9   1      162.63      153.52      6.71 o
   8  -9   1       17.25       25.26      3.90 o
   9  -9   1       47.11       53.61      4.74 o
  -7  -8   1        7.34       12.32      4.74 o
  -6  -8   1        1.77        2.79     10.53 o
  -5  -8   1       14.02       18.19      4.08 o
  -4  -8   1        0.63        0.74      3.25 o
  -3  -8   1        6.67        3.22      2.38 o
  -2  -8   1      112.64      115.17      6.40 o
  -1  -8   1       32.83       31.23      2.49 o
   0  -8   1        1.40        2.23      1.67 o
   1  -8   1       67.49       71.72      7.12 o
   2  -8   1      647.92      644.54     10.49 o
   3  -8   1      191.15      195.92      4.36 o
   4  -8   1      352.47      333.18      6.81 o
   5  -8   1      124.95      127.21      3.77 o
   6  -8   1       18.89       18.97      3.82 o
   7  -8   1      341.02      343.45     11.24 o
   8  -8   1        4.74        6.08      4.52 o
   9  -8   1       79.89       88.22      5.17 o
  -7  -7   1       10.06        8.81      6.08 o
  -6  -7   1        0.47       -2.50      3.31 o
  -5  -7   1       32.24       37.71      4.76 o
  -4  -7   1      134.60      137.41      4.90 o
  -3  -7   1        2.91        3.98      2.04 o
  -2  -7   1      441.01      448.74     10.00 o
  -1  -7   1        3.81        1.42      1.45 o
   0  -7   1       10.88        9.63      0.83 o
   1  -7   1      187.39      184.30      3.16 o
   2  -7   1      212.79      198.98      3.07 o
   3  -7   1        6.55        5.94      0.83 o
   4  -7   1      366.34      357.81      7.04 o
   5  -7   1       80.64       77.58      2.65 o
   6  -7   1      155.62      163.47      5.22 o
   7  -7   1      425.71      412.64     12.92 o
   8  -7   1        9.80       14.54      3.25 o
   9  -7   1      174.37      178.01      7.51 o
  10  -7   1        8.59        3.50      4.13 o
  -8  -6   1       10.42       17.00      4.52 o
  -7  -6   1       13.83       20.96      3.90 o
  -6  -6   1        4.90       -3.36      3.36 o
  -5  -6   1      134.14      149.69      8.66 o
  -4  -6   1        6.12        6.18      1.99 o
  -3  -6   1       13.16       16.47      1.58 o
  -2  -6   1      197.68      198.07      4.12 o
  -1  -6   1        4.98       11.59      1.08 o
   0  -6   1       22.73       21.61      0.79 o
   1  -6   1      285.55      264.02      4.24 o
   2  -6   1      125.05      119.18      2.00 o
   3  -6   1      612.35      603.36      8.28 o
   4  -6   1      694.48      696.49     10.58 o
   5  -6   1        4.40        3.82      1.17 o
   6  -6   1      620.78      601.45     15.02 o
   7  -6   1      370.75      352.92     11.16 o
   8  -6   1       65.07       68.64      4.60 o
   9  -6   1      149.62      156.74      9.21 o
  10  -6   1       24.86       28.80      4.00 o
  -9  -5   1        0.41       -0.66      3.85 o
  -8  -5   1       21.64       24.41      4.24 o
  -7  -5   1        1.31       -2.57      3.36 o
  -6  -5   1       37.19       42.57      2.80 o
  -5  -5   1       17.84       21.55      3.09 o
  -4  -5   1       55.09       55.14      2.17 o
  -3  -5   1       66.30       73.26      1.66 o
  -2  -5   1      461.13      421.39      7.50 o
  -1  -5   1       77.67       74.61      1.59 o
   0  -5   1      829.48      830.54     12.58 o
   1  -5   1     2237.48     2315.39     34.20 o
   2  -5   1      180.32      183.16      2.71 o
   3  -5   1     1535.22     1586.31     21.16 o
   4  -5   1      489.21      456.82      7.03 o
   5  -5   1       24.18       30.53      1.29 o
   6  -5   1      894.19      889.08     18.79 o
   7  -5   1       56.62       47.56      5.15 o
   8  -5   1       23.54       29.48      4.84 o
   9  -5   1      236.39      246.42      8.77 o
  10  -5   1        1.86       -0.16      3.53 o
  -9  -4   1        3.70        3.62      3.26 o
  -8  -4   1       23.43       26.90      4.13 o
  -7  -4   1        2.48        0.23      2.38 o
  -6  -4   1        2.50        3.95      2.00 o
  -5  -4   1       59.17       63.58      1.78 o
  -4  -4   1      138.81      139.08      2.68 o
  -3  -4   1      410.26      428.12      6.63 o
  -2  -4   1     1395.29     1391.29     21.98 o
  -1  -4   1       63.43       67.67      1.49 o
   0  -4   1     3890.57     3882.19     76.78 o
   1  -4   1      569.42      549.30      8.24 o
   2  -4   1       19.77       22.32      0.66 o
   3  -4   1     3768.24     4120.84     57.06 o
   4  -4   1       38.41       23.11      0.77 o
   5  -4   1      431.19      473.58      7.27 o
   6  -4   1      345.88      352.37      6.30 o
   7  -4   1       62.24       46.83      2.97 o
   8  -4   1       92.67       92.09      4.58 o
   9  -4   1      138.90      133.85      6.71 o
  10  -4   1        0.95        3.65      3.35 o
  -9  -3   1        0.46       -0.27      2.86 o
  -8  -3   1       49.33       50.35      2.69 o
  -7  -3   1        0.82       -1.39      1.39 o
  -6  -3   1      177.94      185.67      3.69 o
  -5  -3   1       98.34       87.64      1.78 o
  -4  -3   1       93.93       96.34      1.91 o
  -3  -3   1      850.88      813.08     15.92 o
  -2  -3   1     1726.96     1804.16     25.60 o
  -1  -3   1     2286.64     2458.64     39.79 o
   0  -3   1     1251.84     1240.38     18.75 o
   1  -3   1     1647.67     1698.92     22.49 o
   2  -3   1     1271.33     1359.21     19.17 o
   3  -3   1     3775.93     3941.48     55.08 o
   4  -3   1      323.01      410.38      6.25 o
   5  -3   1      317.82      330.64      5.14 o
   6  -3   1      289.51      292.02      5.42 o
   7  -3   1       11.49       10.48      1.92 o
   8  -3   1      125.54      121.47      5.35 o
   9  -3   1      138.28      151.77      6.45 o
  10  -3   1        0.80        1.79      3.30 o
  11  -3   1       33.24       30.89      5.93 o
  -9  -2   1        1.45        5.49      1.75 o
  -8  -2   1      203.93      204.07      4.28 o
  -7  -2   1       88.29       91.17      2.30 o
  -6  -2   1      348.29      355.99      6.30 o
  -5  -2   1      189.04      190.11      3.61 o
  -4  -2   1      578.53      566.43     10.38 o
  -3  -2   1     2222.71     2349.26     36.44 o
  -2  -2   1      760.03      765.95     13.19 o
  -1  -2   1     3080.42     3116.32     46.90 o
   0  -2   1     3593.14     3553.98     57.64 o
   1  -2   1      162.33      171.12      2.63 o
   2  -2   1      610.82      634.69      9.55 o
   3  -2   1     1604.83     1630.25     24.41 o
   4  -2   1      193.62      197.33      2.98 o
   5  -2   1      748.41      756.00     12.00 o
   6  -2   1      386.01      379.24      6.26 o
   7  -2   1        8.62        6.46      1.29 o
   8  -2   1      328.72      314.72     10.05 o
   9  -2   1       50.86       52.51      4.91 o
  10  -2   1       46.43       51.15      9.05 o
 -10  -1   1        0.06       -3.43      4.05 o
  -9  -1   1       34.46       33.49      2.35 o
  -8  -1   1      176.07      175.55      3.76 o
  -7  -1   1       35.61       34.27      1.54 o
  -6  -1   1     1144.04     1145.21     18.91 o
  -5  -1   1       23.92       24.20      1.06 o
  -4  -1   1     1545.36     1502.83     41.37 o
  -3  -1   1      223.24      200.04      3.80 o
  -2  -1   1      447.86      433.82      6.82 o
  -1  -1   1     1128.94     1184.78     16.23 o
   0  -1   1      620.21      674.56     10.69 o
   1  -1   1      139.73      133.16      2.38 o
   2  -1   1      330.70      334.96      5.06 o
   3  -1   1     2974.13     2914.21     38.29 o
   4  -1   1       18.71       25.33      0.72 o
   5  -1   1     1278.44     1291.11     18.78 o
   6  -1   1      603.99      572.50      8.58 o
   7  -1   1      777.00      777.08     12.44 o
   8  -1   1      254.49      238.25     12.47 o
   9  -1   1        0.26        0.47      2.75 o
  10  -1   1       37.33       36.07      7.33 o
 -10   0   1        6.07        5.60      2.60 o
  -9   0   1      105.14      104.04      4.74 o
  -8   0   1       94.55       86.32      3.38 o
  -7   0   1      569.80      564.01      9.12 o
  -6   0   1     1065.28     1041.65     16.37 o
  -5   0   1       78.23       77.89      1.62 o
  -4   0   1      883.23      880.67     12.85 o
  -3   0   1      475.92      514.44     10.18 o
  -2   0   1     2279.98     2326.57     31.60 o
  -1   0   1      272.30      274.34      3.89 o
   0   0   1     3031.18     2931.34     83.76 o
   1   0   1      221.25      229.37      3.45 o
   2   0   1     3217.82     3259.04     54.48 o
   3   0   1      976.69      940.43     15.78 o
   4   0   1      324.07      311.86      5.04 o
   5   0   1     2353.22     2379.25     34.47 o
   6   0   1      207.15      191.35      3.17 o
   7   0   1      836.06      831.63     12.34 o
   8   0   1       21.99       29.76      2.75 o
   9   0   1        3.43       -1.17      2.08 o
  10   0   1       35.32       39.93      3.26 o
 -11   1   1        8.69        0.62      4.99 o
 -10   1   1        8.35        7.30      2.97 o
  -9   1   1      176.48      179.60      6.79 o
  -8   1   1        0.59        2.08      1.89 o
  -7   1   1       84.62       83.13      2.21 o
  -6   1   1       31.68       36.45      1.16 o
  -5   1   1        2.78        0.40      0.52 o
  -4   1   1     2529.47     2641.14     38.26 o
  -3   1   1        8.47       11.01      0.35 o
  -2   1   1     2274.51     2187.18     45.09 o
  -1   1   1       32.48       41.37      0.70 o
   0   1   1     1041.06     1049.95     14.85 o
   1   1   1     5846.44     5664.71    107.81 o
   2   1   1     4326.86     4270.85     61.67 o
   3   1   1       30.10       30.01      0.98 o
   4   1   1      395.79      397.18      6.34 o
   5   1   1      984.90      989.57     14.46 o
   6   1   1      106.02      100.14      2.11 o
   7   1   1      589.30      575.67      8.23 o
   8   1   1       28.89       35.50      2.24 o
   9   1   1        2.96        4.58      2.39 o
  10   1   1       19.87       23.35      3.90 o
 -11   2   1        0.54        2.43      5.61 o
 -10   2   1       80.24       84.11      6.71 o
  -9   2   1       33.55       40.89      5.77 o
  -8   2   1       35.80       31.80      2.84 o
  -7   2   1      509.54      517.57      9.95 o
  -6   2   1      458.36      465.94      7.62 o
  -5   2   1       34.47       22.81      0.80 o
  -4   2   1     4701.73     5039.95     66.60 o
  -3   2   1      472.87      509.32      6.88 o
  -2   2   1     2686.97     2720.07     40.63 o
  -1   2   1     2253.09     2319.24     32.10 o
   0   2   1     1768.36     1756.87     24.87 o
   1   2   1      890.10      882.02     11.74 o
   2   2   1     1893.64     1851.89     25.83 o
   3   2   1        8.84        6.76      0.48 o
   4   2   1        7.90        9.38      0.71 o
   5   2   1      715.13      722.78     10.15 o
   6   2   1       19.72       18.96      0.98 o
   7   2   1      265.04      271.32      4.77 o
   8   2   1        1.32        0.47      1.52 o
   9   2   1        3.70        3.16      2.57 o
  10   2   1       17.30       19.27      4.68 o
 -11   3   1        0.82        1.00      3.46 o
 -10   3   1       45.45       46.28      5.15 o
  -9   3   1       53.99       61.67      5.77 o
  -8   3   1       58.72       57.44      3.82 o
  -7   3   1      407.69      409.09      8.97 o
  -6   3   1        5.14       12.51      0.81 o
  -5   3   1      203.68      188.68      3.12 o
  -4   3   1     1420.54     1510.43     20.13 o
  -3   3   1      671.93      699.41      9.97 o
  -2   3   1      749.18      755.24     10.71 o
  -1   3   1     2320.27     2314.88     30.66 o
   0   3   1        2.63        3.73      0.37 o
   1   3   1     2609.85     2608.26     38.93 o
   2   3   1      109.98      101.85      1.57 o
   3   3   1       40.07       34.01      0.97 o
   4   3   1     1023.20     1036.16     16.29 o
   5   3   1       81.78       89.91      1.85 o
   6   3   1       54.08       54.24      1.50 o
   7   3   1       39.23       41.12      2.77 o
   8   3   1        8.36       13.81      2.75 o
   9   3   1       18.73       22.30      4.06 o
 -11   4   1        7.92        7.33      3.86 o
 -10   4   1      191.33      194.82      7.66 o
  -9   4   1        7.58        8.06      2.88 o
  -8   4   1      273.15      262.95      8.82 o
  -7   4   1      187.63      183.44      5.28 o
  -6   4   1        9.58        8.78      1.16 o
  -5   4   1      931.09      937.59     15.12 o
  -4   4   1      485.05      464.44      6.79 o
  -3   4   1      418.85      466.13      6.39 o
  -2   4   1     1099.71     1066.90     15.13 o
  -1   4   1     1737.85     1716.11     23.85 o
   0   4   1      178.55      134.15      2.39 o
   1   4   1     1900.37     1922.82     27.31 o
   2   4   1      550.81      565.57      8.24 o
   3   4   1      182.24      179.90      2.98 o
   4   4   1      389.95      401.91      6.62 o
   5   4   1       20.36       21.04      1.88 o
   6   4   1       25.42       24.06      2.48 o
   7   4   1       90.69       97.13      5.43 o
   8   4   1        5.46        5.40      4.09 o
   9   4   1        3.47        4.37      5.93 o
 -10   5   1       53.11       53.87      6.32 o
  -9   5   1        5.57        4.04      2.86 o
  -8   5   1      356.69      310.96     10.05 o
  -7   5   1      191.25      194.19      5.52 o
  -6   5   1       11.27       14.27      1.31 o
  -5   5   1      207.59      193.01      4.14 o
  -4   5   1      440.21      430.18      6.29 o
  -3   5   1       45.68       40.97      1.02 o
  -2   5   1     1030.64      993.96     14.08 o
  -1   5   1      354.21      371.64      5.41 o
   0   5   1      277.07      337.95      5.08 o
   1   5   1     1444.72     1438.65     20.56 o
   2   5   1       12.88       12.15      0.97 o
   3   5   1      307.21      291.35      5.12 o
   4   5   1      140.26      144.02      5.95 o
   5   5   1       50.79       37.56      2.66 o
   6   5   1       61.50       59.89      3.16 o
   7   5   1        1.24        4.36      2.73 o
   8   5   1       15.07       14.15      3.30 o
 -10   6   1       64.65       73.93      4.95 o
  -9   6   1        0.20        5.41      3.03 o
  -8   6   1      200.66      191.16      7.31 o
  -7   6   1        9.52       13.20      2.62 o
  -6   6   1       64.99       70.90      2.95 o
  -5   6   1      428.86      413.40      8.12 o
  -4   6   1       83.36       91.13      2.19 o
  -3   6   1      512.88      513.43      7.11 o
  -2   6   1      246.22      251.37      4.12 o
  -1   6   1        2.75        3.42      0.60 o
   0   6   1      720.06      708.78     10.90 o
   1   6   1      651.14      690.09     10.62 o
   2   6   1       74.59       63.41      1.78 o
   3   6   1      571.29      562.83     12.38 o
   4   6   1       55.63       61.29      3.09 o
   5   6   1       11.38        7.12      2.43 o
   6   6   1       21.65       25.49      2.93 o
   7   6   1       20.50       24.02      3.30 o
   8   6   1        1.08       -1.09      4.30 o
 -10   7   1       48.88       66.21      5.17 o
  -9   7   1       11.92       12.30      3.58 o
  -8   7   1      205.18      197.64      7.60 o
  -7   7   1      106.90       98.95      5.12 o
  -6   7   1      196.36      209.12      5.38 o
  -5   7   1      373.47      370.45      7.45 o
  -4   7   1      122.60      116.35      4.03 o
  -3   7   1      609.06      611.24      8.88 o
  -2   7   1      210.10      199.93      3.29 o
  -1   7   1      201.37      188.22      3.62 o
   0   7   1       83.36       72.56      2.01 o
   1   7   1       50.26       55.78      2.31 o
   2   7   1        0.65       -1.09      1.58 o
   3   7   1        3.71        3.75      2.20 o
   4   7   1        5.98        7.30      2.95 o
   5   7   1        0.72        1.99      2.70 o
   6   7   1       34.37       39.63      3.46 o
   7   7   1        0.79        2.81      4.30 o
  -9   8   1       22.68       28.35      3.89 o
  -8   8   1      164.81      168.00      7.04 o
  -7   8   1        0.10       -0.79      2.80 o
  -6   8   1      321.71      324.97      9.97 o
  -5   8   1      210.80      208.85      5.32 o
  -4   8   1      378.02      380.94     12.31 o
  -3   8   1      924.65      907.97     16.63 o
  -2   8   1       17.67       19.46      1.73 o
  -1   8   1       80.54       84.54      3.69 o
   0   8   1       54.43       54.44      2.45 o
   1   8   1        3.30        3.76      1.81 o
   2   8   1        2.53        3.65      2.21 o
   3   8   1       35.90       35.72      2.98 o
   4   8   1      187.17      192.30      8.31 o
   5   8   1       24.38       22.61      3.79 o
   6   8   1        4.99        6.64      5.30 o
  -9   9   1       46.73       44.60      4.61 o
  -8   9   1       70.95       66.66      4.78 o
  -7   9   1        0.38       -2.67      3.11 o
  -6   9   1      223.79      222.94      8.23 o
  -5   9   1      117.30      110.98      4.30 o
  -4   9   1       67.38       65.76      6.87 o
  -3   9   1       32.03       28.95      3.14 o
  -2   9   1       15.12       16.14      3.43 o
  -1   9   1       31.66       28.78      2.54 o
   0   9   1       14.05       16.60      2.28 o
   1   9   1        0.29        4.50      2.43 o
   2   9   1        0.86        2.26      2.59 o
   3   9   1        0.35        1.68      2.84 o
   4   9   1        5.50       11.79      3.16 o
   5   9   1       40.41       41.74      4.77 o
  -8  10   1        0.91        2.31      3.77 o
  -7  10   1       21.13       22.99      3.73 o
  -6  10   1       78.66       82.39      7.80 o
  -5  10   1        2.84        5.54      3.44 o
  -4  10   1      142.07      137.71     12.10 o
  -3  10   1       60.04       60.59      4.19 o
  -2  10   1       38.90       39.22      4.99 o
  -1  10   1       55.67       53.36      4.19 o
   0  10   1       92.43      102.23      5.41 o
   1  10   1        7.69        2.81      3.40 o
   2  10   1        4.49        3.84      3.62 o
   3  10   1        0.49       -3.08      3.08 o
   4  10   1       12.03       17.48      4.74 o
  -7  11   1        1.23       -2.03      6.39 o
  -6  11   1       41.33       47.27      7.33 o
  -5  11   1        0.36        3.83      5.77 o
  -4  11   1       30.80       35.74      4.15 o
  -3  11   1        2.28       -2.61      3.40 o
  -2  11   1        3.71        1.83      3.46 o
  -1  11   1       10.17        6.07      3.63 o
   0  11   1        0.55       -2.06      3.41 o
   1  11   1       15.07       10.78      4.02 o
   2  11   1        2.15       -0.24      4.00 o
   3  11   1        3.47       -0.62      5.77 o
  -5  12   1        3.18       -1.56      6.08 o
  -4  12   1        1.83        2.20     10.06 o
  -3  12   1        0.60       -0.23      4.08 o
  -2  12   1        5.04        5.34      4.08 o
  -1  12   1       13.85       13.99     13.96 o
   0  12   1        3.68        4.89      4.08 o
  -1 -12   2        2.26        9.83      6.24 o
   0 -12   2        4.20       13.05      4.35 o
   1 -12   2       25.37       28.92      4.19 o
   2 -12   2       12.09        9.78      3.68 o
   3 -12   2       10.73        8.11      4.84 o
   4 -12   2        5.14       -0.78      4.68 o
   5 -12   2       18.66       17.16      5.62 o
   6 -12   2       20.78       12.79      6.24 o
  -3 -11   2        5.17       10.14      6.24 o
  -2 -11   2        2.74       -2.65      5.61 o
  -1 -11   2       28.27       29.79      6.24 o
   0 -11   2       19.32       15.53      3.80 o
   1 -11   2       81.52       85.80      4.02 o
   2 -11   2       21.02       20.69      3.15 o
   3 -11   2        3.94        0.38      3.30 o
   4 -11   2      101.69       90.83      7.49 o
   5 -11   2       34.07       24.65      5.46 o
   6 -11   2       11.18        9.51      5.77 o
   7 -11   2        8.70        4.68      6.24 o
  -5 -10   2       17.05       14.51      6.86 o
  -4 -10   2        2.31       -0.31      5.93 o
  -3 -10   2        1.00        4.99      5.61 o
  -2 -10   2       10.03       11.39      5.15 o
  -1 -10   2       29.98       28.70      5.46 o
   0 -10   2       49.30       50.80      3.80 o
   1 -10   2      198.99      193.16      6.13 o
   2 -10   2        1.82        0.04      2.55 o
   3 -10   2        8.46        6.66      2.42 o
   4 -10   2       88.03       82.24      6.71 o
   5 -10   2       19.67       13.97      2.95 o
   6 -10   2       40.23       37.88      3.93 o
   7 -10   2      129.00      147.55      7.07 o
   8 -10   2        5.90       10.56      4.04 o
  -6  -9   2        5.47        9.05      6.71 o
  -5  -9   2        2.31        7.80      5.77 o
  -4  -9   2       39.67       40.56      6.24 o
  -3  -9   2        0.08       -4.83      4.83 o
  -2  -9   2       46.36       46.02      5.30 o
  -1  -9   2       23.64       17.49      4.29 o
   0  -9   2        8.54       10.95      2.08 o
   1  -9   2       91.25       90.68      3.27 o
   2  -9   2        1.20        1.41      1.99 o
   3  -9   2        7.16        6.49      2.12 o
   4  -9   2       19.93       20.80      2.13 o
   5  -9   2        5.02        3.43      2.51 o
   6  -9   2      122.01      121.66     10.46 o
   7  -9   2       50.41       53.88      4.06 o
   8  -9   2        5.94        7.41      3.64 o
   9  -9   2       63.82       62.23      5.07 o
  -7  -8   2        0.18       -3.28      6.55 o
  -6  -8   2        0.68       -5.46      5.46 o
  -5  -8   2        6.49        8.73      5.46 o
  -4  -8   2        0.12       -0.47      4.83 o
  -3  -8   2       33.77       35.72      5.15 o
  -2  -8   2      156.46      163.87     12.81 o
  -1  -8   2       26.98       25.44      2.14 o
   0  -8   2      262.50      266.19      7.37 o
   1  -8   2      342.38      313.44      7.33 o
   2  -8   2       57.42       56.92      1.84 o
   3  -8   2     1189.95     1189.21     18.90 o
   4  -8   2      384.46      381.59      6.94 o
   5  -8   2       29.09       29.10      2.72 o
   6  -8   2       87.43       96.75      9.99 o
   7  -8   2      133.55      118.27     12.88 o
   8  -8   2       10.03       11.79      3.42 o
   9  -8   2       89.38       92.53      5.46 o
  -7  -7   2        0.46        1.09      6.08 o
  -6  -7   2        1.09        5.21      6.55 o
  -5  -7   2       18.25       17.58      4.21 o
  -4  -7   2       69.08       75.99      6.40 o
  -3  -7   2       10.41        8.77      2.31 o
  -2  -7   2      279.29      285.54      7.70 o
  -1  -7   2       38.52       43.17      2.24 o
   0  -7   2      511.60      509.21      9.82 o
   1  -7   2      600.25      585.25      8.93 o
   2  -7   2      565.22      604.23      8.82 o
   3  -7   2      102.65      105.75      2.34 o
   4  -7   2       26.92       25.63      1.34 o
   5  -7   2      268.22      263.51      6.30 o
   6  -7   2      113.59      122.34      5.41 o
   7  -7   2       36.60       26.27      3.35 o
   8  -7   2       39.87       43.82      3.80 o
   9  -7   2      104.11       92.75      6.63 o
  10  -7   2        3.23       -3.62      3.62 o
  -8  -6   2        3.81        7.41      6.32 o
  -7  -6   2        3.35        2.20      4.13 o
  -6  -6   2        0.48        6.03      4.13 o
  -5  -6   2      188.52      176.74     16.17 o
  -4  -6   2       95.01      101.56      6.54 o
  -3  -6   2      665.82      688.96     14.82 o
  -2  -6   2      519.87      521.33     10.50 o
  -1  -6   2      185.39      205.08      3.93 o
   0  -6   2     1492.55     1580.05     23.68 o
   1  -6   2      203.58      203.91      3.39 o
   2  -6   2      399.89      424.67      6.27 o
   3  -6   2      443.00      421.94      6.25 o
   4  -6   2      672.82      669.07     10.21 o
   5  -6   2      285.20      283.03      5.25 o
   6  -6   2      203.88      195.20      5.77 o
   7  -6   2      119.69       95.34      4.68 o
   8  -6   2      121.84      124.28      5.74 o
   9  -6   2       97.70       85.08      4.80 o
  10  -6   2        0.42        0.82      3.57 o
  -9  -5   2        2.28        3.18      3.77 o
  -8  -5   2       19.23       14.11      3.84 o
  -7  -5   2        6.97        4.37      3.53 o
  -6  -5   2       84.57      100.21      5.18 o
  -5  -5   2      180.82      171.02      6.74 o
  -4  -5   2      157.50      161.53      4.67 o
  -3  -5   2       85.21       88.89      2.74 o
  -2  -5   2        4.53        4.17      0.88 o
  -1  -5   2      266.19      279.76      5.33 o
   0  -5   2       53.81       76.83      1.50 o
   1  -5   2       33.91       25.90      0.81 o
   2  -5   2      241.70      251.17      4.02 o
   3  -5   2      939.93      903.12     13.70 o
   4  -5   2        0.76       -0.39      0.69 o
   5  -5   2      564.87      574.60      9.91 o
   6  -5   2      385.41      389.06      9.91 o
   7  -5   2       77.45       62.38      3.53 o
   8  -5   2      462.51      432.09     13.37 o
   9  -5   2       85.25       85.36      6.87 o
  10  -5   2       24.39       17.55      3.91 o
  -9  -4   2       19.32       24.43      3.92 o
  -8  -4   2       13.56        8.21      3.04 o
  -7  -4   2       58.17       57.13      9.52 o
  -6  -4   2      158.55      161.78      6.29 o
  -5  -4   2       16.59       17.33      1.08 o
  -4  -4   2      248.84      260.48      5.60 o
  -3  -4   2      489.51      491.14      8.62 o
  -2  -4   2      112.56      123.45      2.35 o
  -1  -4   2      503.39      514.37      9.32 o
   0  -4   2     1360.87     1339.50     21.77 o
   1  -4   2      427.62      458.48      6.92 o
   2  -4   2      648.75      619.78      8.83 o
   3  -4   2     1184.05     1198.10     19.34 o
   4  -4   2       52.61       57.15      1.26 o
   5  -4   2     2036.87     2053.83     30.35 o
   6  -4   2      369.60      347.32      6.96 o
   7  -4   2       71.11       69.75      4.76 o
   8  -4   2      369.02      342.38     10.88 o
   9  -4   2        4.91        1.40      3.09 o
  10  -4   2      135.89      154.85     10.15 o
  -9  -3   2       11.19       11.12      3.01 o
  -8  -3   2        8.22        4.53      2.87 o
  -7  -3   2        1.98        4.28      1.20 o
  -6  -3   2      161.26      176.92      3.26 o
  -5  -3   2        0.14       -0.23      0.69 o
  -4  -3   2      598.46      610.04     10.68 o
  -3  -3   2      305.17      287.17      5.16 o
  -2  -3   2      858.06      915.65     16.79 o
  -1  -3   2     3262.44     3335.90     58.87 o
   0  -3   2       64.22       66.88      1.24 o
   1  -3   2      222.37      269.66      4.23 o
   2  -3   2     1503.20     1461.61     20.47 o
   3  -3   2     3467.63     3691.86     53.24 o
   4  -3   2      445.21      481.44      7.42 o
   5  -3   2     1254.99     1242.01     22.84 o
   6  -3   2        0.98        0.67      0.81 o
   7  -3   2      165.44      165.39      7.21 o
   8  -3   2      388.52      375.43     11.82 o
   9  -3   2        0.67       -1.43      2.92 o
  10  -3   2       31.95       32.26      3.73 o
  -9  -2   2        9.69        8.70      2.84 o
  -8  -2   2       42.40       43.55      1.91 o
  -7  -2   2      105.11      108.13      2.51 o
  -6  -2   2      208.23      193.48      3.98 o
  -5  -2   2       14.80       16.67      1.49 o
  -4  -2   2        7.66        9.62      0.55 o
  -3  -2   2      452.72      435.58      6.55 o
  -2  -2   2        2.15        4.87      0.70 o
  -1  -2   2    13446.06    13467.98    202.92 o
   0  -2   2     1266.77     1264.88     17.93 o
   1  -2   2     1768.54     1825.03     31.55 o
   2  -2   2     3907.71     4032.37     64.61 o
   3  -2   2      306.40      331.67      5.39 o
   4  -2   2     2038.58     2189.92     30.59 o
   5  -2   2     1334.08     1271.23     21.85 o
   6  -2   2      146.00      150.73      2.85 o
   7  -2   2      101.90       96.67      3.01 o
   8  -2   2      329.76      320.67     16.17 o
   9  -2   2        2.42        4.21      2.86 o
  10  -2   2      107.99      113.03      5.63 o
 -10  -1   2       25.51       27.92      4.84 o
  -9  -1   2        0.64        2.36      1.94 o
  -8  -1   2        4.47        6.29      1.85 o
  -7  -1   2      140.79      135.07      2.53 o
  -6  -1   2       37.31       37.86      1.30 o
  -5  -1   2        5.46        5.44      0.52 o
  -4  -1   2     1666.63     1707.36     27.99 o
  -3  -1   2     1517.26     1708.57     23.63 o
  -2  -1   2      625.02      596.52      9.98 o
  -1  -1   2    21756.96    21786.93    389.95 o
   0  -1   2       88.52      102.31      2.10 o
   1  -1   2     4309.09     4222.16     57.87 o
   2  -1   2     2067.46     2151.98     31.96 o
   3  -1   2       41.08       44.97      1.01 o
   4  -1   2      487.06      484.24      7.68 o
   5  -1   2      356.31      336.26      5.15 o
   6  -1   2       25.26       24.00      1.07 o
   7  -1   2        7.99       10.51      1.76 o
   8  -1   2      106.84      110.20      4.56 o
   9  -1   2       15.98        8.73      2.98 o
  10  -1   2       35.84       36.30      3.26 o
 -10   0   2       24.13       32.44      4.99 o
  -9   0   2        1.03        3.54      2.19 o
  -8   0   2        6.03        5.85      1.86 o
  -7   0   2      104.03      104.98      3.59 o
  -6   0   2      103.77      108.96      2.07 o
  -5   0   2      436.35      397.43      5.67 o
  -4   0   2     1396.81     1305.24     18.77 o
  -3   0   2      235.04      253.82      3.86 o
  -2   0   2     2368.05     2283.09     31.96 o
  -1   0   2     2233.66     2290.98     32.30 o
   0   0   2      276.45      296.44      4.82 o
   1   0   2     7755.89     7298.79    150.13 o
   2   0   2     2166.43     2143.61     29.96 o
   3   0   2     1046.30     1110.51     17.34 o
   4   0   2      564.86      568.61      9.71 o
   5   0   2       46.34       45.60      1.40 o
   6   0   2      256.28      246.44      3.99 o
   7   0   2      508.99      514.17      9.01 o
   8   0   2        2.50        0.40      1.77 o
   9   0   2        5.38        3.64      2.01 o
  10   0   2       40.85       37.44      3.46 o
 -11   1   2       11.61        9.98      4.99 o
 -10   1   2       44.25       42.90      3.64 o
  -9   1   2        8.80        4.43      2.30 o
  -8   1   2      135.63      125.68      5.41 o
  -7   1   2      464.39      461.24      8.95 o
  -6   1   2       13.56       16.20      0.90 o
  -5   1   2       76.64       69.37      1.47 o
  -4   1   2     1499.61     1587.06     25.56 o
  -3   1   2        0.42        1.71      0.40 o
  -2   1   2      141.70      148.13      2.23 o
  -1   1   2     6829.27     6777.54     95.58 o
   0   1   2     1906.26     1938.76     29.17 o
   1   1   2     4056.28     3918.46     77.88 o
   2   1   2       31.32       30.20      0.62 o
   3   1   2     1793.14     1889.74     30.32 o
   4   1   2      614.92      548.52      8.77 o
   5   1   2        6.71        8.52      0.82 o
   6   1   2      169.92      158.82      3.03 o
   7   1   2        9.81       10.06      1.49 o
   8   1   2        1.26        2.68      1.85 o
   9   1   2       15.62       12.87      2.24 o
  10   1   2       11.05       14.43      3.91 o
 -11   2   2        6.28        8.33      3.57 o
 -10   2   2       48.56       50.41      4.03 o
  -9   2   2        6.80        3.59      2.76 o
  -8   2   2       50.10       53.61      2.69 o
  -7   2   2       40.07       41.67      1.90 o
  -6   2   2       24.68       25.22      1.13 o
  -5   2   2      415.04      403.92      5.84 o
  -4   2   2      706.25      762.43     10.90 o
  -3   2   2      255.39      271.14      4.01 o
  -2   2   2     2544.51     2570.48     36.07 o
  -1   2   2     2281.83     2233.81     33.24 o
   0   2   2    10919.28    10195.91    255.20 o
   1   2   2     1767.23     1676.80     23.80 o
   2   2   2      259.38      268.57      3.73 o
   3   2   2     3416.93     3569.19     55.47 o
   4   2   2      375.87      351.46      5.36 o
   5   2   2       14.00       10.35      0.89 o
   6   2   2      117.67      117.24      2.43 o
   7   2   2      161.31      170.43      4.02 o
   8   2   2        0.10       -0.13      2.30 o
   9   2   2       26.76       34.08      3.23 o
  10   2   2        8.80       11.25      3.44 o
 -11   3   2       12.00       15.74      3.74 o
 -10   3   2       23.42       23.30      3.53 o
  -9   3   2        6.62        6.15      2.75 o
  -8   3   2       37.03       37.28      2.48 o
  -7   3   2      681.14      681.83     16.11 o
  -6   3   2       72.16       76.10      2.03 o
  -5   3   2      950.21      931.94     15.03 o
  -4   3   2     1231.52     1322.43     18.72 o
  -3   3   2     1278.14     1302.71     18.41 o
  -2   3   2     2430.69     2355.84     31.24 o
  -1   3   2      220.39      207.34      3.14 o
   0   3   2     1187.64     1103.88     15.75 o
   1   3   2      203.17      184.02      2.87 o
   2   3   2       30.71       36.48      0.82 o
   3   3   2      516.05      513.84      7.49 o
   4   3   2       26.66       27.98      1.02 o
   5   3   2        0.35        2.30      0.81 o
   6   3   2      194.30      201.21      4.45 o
   7   3   2       26.47       31.32      3.46 o
   8   3   2        3.03        2.71      3.35 o
   9   3   2       16.13       15.76      4.60 o
 -10   4   2       25.51       29.13      3.62 o
  -9   4   2        1.85        4.51      3.35 o
  -8   4   2      179.80      198.61      5.80 o
  -7   4   2      165.25      155.83      4.68 o
  -6   4   2      324.21      317.38      6.39 o
  -5   4   2     1236.97     1228.03     20.72 o
  -4   4   2       56.24       61.03      1.46 o
  -3   4   2     2975.75     2999.29     39.75 o
  -2   4   2      191.83      180.73      2.78 o
  -1   4   2      348.82      354.53      5.55 o
   0   4   2     1173.73     1207.63     17.27 o
   1   4   2       30.40       31.21      0.87 o
   2   4   2       80.24       77.28      1.37 o
   3   4   2      409.02      418.15      7.17 o
   4   4   2      260.59      266.31      5.11 o
   5   4   2        4.02        3.39      1.21 o
   6   4   2       67.85       76.45      3.44 o
   7   4   2       54.26       58.34      3.45 o
   8   4   2       26.12       24.01      3.91 o
   9   4   2       13.51       18.87      4.37 o
 -10   5   2       11.63        8.87      3.52 o
  -9   5   2       51.38       57.39      3.97 o
  -8   5   2      129.71      122.94      5.46 o
  -7   5   2       11.95        8.04      2.48 o
  -6   5   2      607.13      570.40     12.17 o
  -5   5   2      433.45      444.21      8.58 o
  -4   5   2       55.93       52.00      1.50 o
  -3   5   2     1430.56     1403.65     18.83 o
  -2   5   2      416.44      415.83      5.79 o
  -1   5   2     1004.19     1081.56     16.37 o
   0   5   2      450.61      414.66      6.18 o
   1   5   2      360.11      370.89      5.88 o
   2   5   2       10.62       10.46      0.87 o
   3   5   2      232.11      229.51      4.53 o
   4   5   2       28.14       36.10      2.41 o
   5   5   2        0.96       -1.98      2.08 o
   6   5   2      120.59      123.99      4.79 o
   7   5   2       10.15       14.78      2.84 o
   8   5   2       31.81       34.51      5.62 o
 -10   6   2        2.48        1.51      3.48 o
  -9   6   2       54.93       61.23      4.36 o
  -8   6   2      163.31      144.43      7.89 o
  -7   6   2       37.24       39.98      2.59 o
  -6   6   2      325.85      327.63      7.49 o
  -5   6   2       73.59       73.35      2.37 o
  -4   6   2       23.49       19.37      1.22 o
  -3   6   2     1420.98     1412.68     22.73 o
  -2   6   2       70.56       66.64      1.53 o
  -1   6   2       42.18       43.90      1.20 o
   0   6   2      156.26      134.58      2.71 o
   1   6   2      109.71      120.53      2.56 o
   2   6   2       58.24       54.55      1.77 o
   3   6   2      134.43      139.98      4.06 o
   4   6   2       33.11       27.32      2.52 o
   5   6   2       16.54       17.41      2.60 o
   6   6   2        0.73       -1.94      2.74 o
   7   6   2        3.52       -1.28      3.07 o
   8   6   2        9.45       14.32      7.10 o
 -10   7   2        0.41       -3.90      5.54 o
  -9   7   2       85.84       89.64      8.97 o
  -8   7   2       24.20       28.68      4.37 o
  -7   7   2       62.70       67.72      3.27 o
  -6   7   2      125.88      127.77      4.44 o
  -5   7   2        1.34        2.39      1.39 o
  -4   7   2       34.05       30.03      1.61 o
  -3   7   2      676.95      666.52     11.73 o
  -2   7   2       71.40       68.70      1.72 o
  -1   7   2      348.77      368.11      6.34 o
   0   7   2      302.15      301.90      5.68 o
   1   7   2       27.51       22.40      1.78 o
   2   7   2      318.54      305.13      7.28 o
   3   7   2      101.70      106.78      5.78 o
   4   7   2      202.65      190.33      8.41 o
   5   7   2        0.48       -2.74      2.74 o
   6   7   2        3.24       -0.71      2.90 o
   7   7   2        0.38       -1.92      7.41 o
  -9   8   2       35.18       35.93      5.69 o
  -8   8   2        6.55        4.73      3.35 o
  -7   8   2       37.65       47.09      3.82 o
  -6   8   2       70.26       69.65      3.24 o
  -5   8   2        3.93        2.82      2.02 o
  -4   8   2        2.86        2.17      1.56 o
  -3   8   2      559.04      567.55     14.17 o
  -2   8   2        9.81       13.08      1.70 o
  -1   8   2      273.22      250.07      6.24 o
   0   8   2       98.76      101.05      3.59 o
   1   8   2       55.16       52.48      2.61 o
   2   8   2       89.98       88.41      3.87 o
   3   8   2        4.50        1.51      2.55 o
   4   8   2        9.72       10.04      3.48 o
   5   8   2        2.58        7.48      3.23 o
   6   8   2        0.01        3.46      4.35 o
  -9   9   2       33.55       28.24      4.57 o
  -8   9   2        0.71        4.52      3.51 o
  -7   9   2       51.38       59.64      4.42 o
  -6   9   2       75.93       71.27      4.77 o
  -5   9   2        4.28        6.67      2.22 o
  -4   9   2      186.86      201.31      7.88 o
  -3   9   2       11.54        6.75      2.97 o
  -2   9   2       10.04        8.60      2.88 o
  -1   9   2      102.85       97.35      4.96 o
   0   9   2       33.42       30.03      2.82 o
   1   9   2       43.64       44.99      3.24 o
   2   9   2       41.27       37.40      3.16 o
   3   9   2        4.53        5.98      3.14 o
   4   9   2        3.88        5.00      3.12 o
   5   9   2       14.16       16.95      4.69 o
  -8  10   2        7.20        6.58      9.12 o
  -7  10   2       38.50       39.00      6.71 o
  -6  10   2       27.30       23.16      4.02 o
  -5  10   2       38.32       47.20      5.54 o
  -4  10   2       28.63       21.88      7.18 o
  -3  10   2        5.34        0.34      3.14 o
  -2  10   2        1.75        2.18      2.97 o
  -1  10   2       29.00       31.67      3.97 o
   0  10   2       15.87       18.64      5.54 o
   1  10   2       26.79       29.66      5.59 o
   2  10   2       15.09       18.46      3.33 o
   3  10   2        6.70        6.39      4.04 o
   4  10   2        0.51        1.39      4.28 o
  -6  11   2       10.17       13.57      5.77 o
  -5  11   2       12.54       13.74      6.71 o
  -4  11   2       41.18       40.27      4.44 o
  -3  11   2        3.54        3.67      3.53 o
  -2  11   2       51.45       54.40      9.59 o
  -1  11   2       11.18       12.09      4.08 o
   0  11   2        3.71        2.97      5.15 o
   1  11   2       33.06       39.79      6.55 o
   2  11   2        0.29       -1.09      4.08 o
  -4  12   2       16.01       18.05      8.66 o
  -3  12   2        0.03       -0.52      4.37 o
  -2  12   2       23.81       33.39      5.69 o
  -1  12   2        0.10       -3.84      3.84 o
   0  12   2        0.92        6.42      4.28 o
  -2 -12   3        0.76        0.78      6.55 o
  -1 -12   3        3.31        3.02      4.39 o
   0 -12   3        7.78        4.76      3.97 o
   1 -12   3        5.97        6.90      3.97 o
   2 -12   3        4.94        2.75      4.08 o
   3 -12   3       24.51       17.31      5.46 o
   4 -12   3       14.30        5.77      4.84 o
   5 -12   3        0.55       -1.25      5.61 o
  -3 -11   3        1.14        2.96      5.46 o
  -2 -11   3       14.91       14.82      5.93 o
  -1 -11   3        0.55        2.11      3.75 o
   0 -11   3        0.25       -1.01      3.58 o
   1 -11   3       69.14       75.17      4.85 o
   2 -11   3       12.51       13.20      2.86 o
   3 -11   3       36.92       36.32      4.06 o
   4 -11   3       36.94       42.59      5.77 o
   5 -11   3        0.29       -2.50      4.52 o
   6 -11   3       73.36       76.46      7.18 o
   7 -11   3        7.82       12.79      4.00 o
  -5 -10   3        5.05        6.55      6.39 o
  -4 -10   3        0.72       -3.59      5.15 o
  -3 -10   3       19.38       22.15      5.93 o
  -2 -10   3        1.55        5.61      5.15 o
  -1 -10   3        0.94        1.25      4.68 o
   0 -10   3       27.99       31.76      3.79 o
   1 -10   3      167.49      160.03      9.05 o
   2 -10   3       27.15       27.02      2.58 o
   3 -10   3       70.08       78.06      3.53 o
   4 -10   3       40.74       42.43      5.46 o
   5 -10   3       18.24       15.39      5.23 o
   6 -10   3      128.42      134.74      6.47 o
   7 -10   3       14.54       22.50      3.93 o
   8 -10   3       30.68       33.85      4.26 o
  -6  -9   3        1.66       -4.83      6.24 o
  -5  -9   3        1.55        0.94      5.77 o
  -4  -9   3        1.84        0.94      5.30 o
  -3  -9   3       39.03       40.09      5.30 o
  -2  -9   3        2.90        0.78      4.52 o
  -1  -9   3        0.44       -2.81      4.05 o
   0  -9   3       30.16       40.30      2.35 o
   1  -9   3       59.67       60.75      3.47 o
   2  -9   3       50.14       53.39      2.84 o
   3  -9   3       82.19       88.99      3.16 o
   4  -9   3       29.36       36.13      2.63 o
   5  -9   3       24.35       20.45      4.52 o
   6  -9   3      314.67      306.03     15.79 o
   7  -9   3        0.27        2.10      3.59 o
   8  -9   3      110.75      124.70      8.58 o
   9  -9   3       31.92       36.66      4.74 o
  -7  -8   3        0.89       -3.12      6.55 o
  -6  -8   3       28.21       31.20      6.55 o
  -5  -8   3       10.17        4.68      5.30 o
  -4  -8   3       42.91       42.28      5.77 o
  -3  -8   3      135.78      132.08      8.74 o
  -2  -8   3        1.71        2.96      4.05 o
  -1  -8   3       13.03       10.34      1.92 o
   0  -8   3      113.11      106.94      5.18 o
   1  -8   3       58.84       55.64      2.13 o
   2  -8   3        3.46        2.88      1.15 o
   3  -8   3      460.19      461.70      8.23 o
   4  -8   3      357.75      351.33      7.16 o
   5  -8   3      338.10      341.70      9.89 o
   6  -8   3      259.83      226.61      7.94 o
   7  -8   3       26.74       23.68      3.36 o
   8  -8   3      231.21      221.85      8.50 o
   9  -8   3       13.42        6.15      3.58 o
  -7  -7   3        0.33       -5.93      5.93 o
  -6  -7   3       25.40       29.79      6.08 o
  -5  -7   3        0.40        0.31      4.21 o
  -4  -7   3        8.05        9.36      3.90 o
  -3  -7   3       51.74       45.72      4.68 o
  -2  -7   3        3.48        3.97      1.58 o
  -1  -7   3       55.21       53.58      2.55 o
   0  -7   3       34.96       37.45      2.22 o
   1  -7   3       75.58       86.19      1.90 o
   2  -7   3      191.80      202.72      3.34 o
   3  -7   3      521.62      513.72      8.45 o
   4  -7   3      272.54      298.99      6.16 o
   5  -7   3     1023.23      995.60     18.73 o
   6  -7   3      102.02      104.48      5.06 o
   7  -7   3      146.47      151.76      6.40 o
   8  -7   3      324.35      320.87     16.57 o
   9  -7   3        2.10        1.89      3.35 o
  10  -7   3       21.54       26.22      4.52 o
  -8  -6   3        0.42       -3.39      3.90 o
  -7  -6   3       22.85       11.39      5.77 o
  -6  -6   3        0.69       -4.83      4.83 o
  -5  -6   3        0.04       -0.31      4.21 o
  -4  -6   3       13.51       10.76      3.59 o
  -3  -6   3      494.80      498.55     21.48 o
  -2  -6   3       39.67       35.97      1.47 o
  -1  -6   3      358.46      355.94      7.34 o
   0  -6   3      476.36      496.54      7.31 o
   1  -6   3       38.03       48.75      1.27 o
   2  -6   3     2979.49     2980.39     41.76 o
   3  -6   3      102.67       92.28      1.86 o
   4  -6   3       35.48       40.84      1.62 o
   5  -6   3      495.14      464.89     11.47 o
   6  -6   3       79.40       80.03      2.88 o
   7  -6   3       98.17      101.23      5.02 o
   8  -6   3      199.90      215.43      8.01 o
   9  -6   3        0.90        2.24      3.24 o
  10  -6   3       21.20       24.31      4.25 o
  -9  -5   3        2.30        5.78      4.24 o
  -8  -5   3        2.68        8.70      3.90 o
  -7  -5   3        2.65       -0.16      4.99 o
  -6  -5   3        4.66        4.68      4.37 o
  -5  -5   3       79.40       63.68      5.31 o
  -4  -5   3      134.77      139.03      5.35 o
  -3  -5   3      233.82      246.03      5.22 o
  -2  -5   3      343.49      363.73     11.30 o
  -1  -5   3      621.34      627.71     11.36 o
   0  -5   3      245.07      231.89      3.55 o
   1  -5   3      703.93      738.44     15.77 o
   2  -5   3     2320.22     2477.11     36.47 o
   3  -5   3       35.85       53.59      1.33 o
   4  -5   3      548.45      564.53      8.65 o
   5  -5   3      383.69      361.66      8.14 o
   6  -5   3       18.00       13.82      1.44 o
   7  -5   3      351.88      337.58     10.60 o
   8  -5   3      219.97      177.77      9.84 o
   9  -5   3        5.28        7.64      3.20 o
  10  -5   3       26.03       17.53      3.86 o
  -9  -4   3       23.88       28.79      4.84 o
  -8  -4   3        6.27        0.61      3.59 o
  -7  -4   3       76.20       72.69      3.69 o
  -6  -4   3       39.39       32.11      3.31 o
  -5  -4   3        9.39       11.38      1.10 o
  -4  -4   3      155.13      149.29      4.32 o
  -3  -4   3      645.43      644.75     11.42 o
  -2  -4   3      789.47      811.76     14.49 o
  -1  -4   3      732.63      700.43     12.56 o
   0  -4   3     1220.75     1352.53     20.48 o
   1  -4   3      585.02      578.64      8.92 o
   2  -4   3     2087.56     2190.14     30.63 o
   3  -4   3      272.84      307.85      5.58 o
   4  -4   3      761.17      773.63     12.56 o
   5  -4   3      483.36      459.85      7.71 o
   6  -4   3        3.52        5.08      1.36 o
   7  -4   3      248.55      234.51     18.14 o
   8  -4   3       41.63       36.61      3.41 o
   9  -4   3        8.22       11.04      3.03 o
  10  -4   3      120.61      125.38      6.34 o
 -10  -3   3        0.54        1.09      4.02 o
  -9  -3   3       35.72       26.28      4.21 o
  -8  -3   3       29.94       32.15      3.05 o
  -7  -3   3       48.36       51.85      4.61 o
  -6  -3   3       33.19       33.84      1.31 o
  -5  -3   3       48.59       50.02      1.56 o
  -4  -3   3      622.53      687.17     13.21 o
  -3  -3   3      101.02      111.49      3.06 o
  -2  -3   3      317.93      296.64      4.65 o
  -1  -3   3     1331.72     1309.23     18.57 o
   0  -3   3        1.61        1.49      0.38 o
   1  -3   3     4300.71     4306.38     69.46 o
   2  -3   3     1203.80     1175.79     17.53 o
   3  -3   3      113.50      131.14      2.49 o
   4  -3   3      930.14      871.44     15.29 o
   5  -3   3      355.11      339.37      5.79 o
   6  -3   3      542.36      546.75      9.73 o
   7  -3   3      110.55      111.98      3.93 o
   8  -3   3       88.90       78.30      4.03 o
   9  -3   3       65.44       62.50      6.79 o
  10  -3   3       53.38       52.83      6.63 o
 -10  -2   3       13.99       15.44      5.77 o
  -9  -2   3        0.46        1.71      3.25 o
  -8  -2   3       81.75       89.34      3.89 o
  -7  -2   3       92.30       97.85      2.60 o
  -6  -2   3       58.18       56.58      1.71 o
  -5  -2   3      362.99      371.08      7.19 o
  -4  -2   3      173.26      170.59      3.33 o
  -3  -2   3      469.42      511.37      7.93 o
  -2  -2   3      108.24       95.06      2.53 o
  -1  -2   3     5527.12     5506.09     83.08 o
   0  -2   3      166.23      193.00      3.06 o
   1  -2   3      250.59      262.67      4.02 o
   2  -2   3     1020.93      974.81     16.06 o
   3  -2   3      807.95      881.02     15.83 o
   4  -2   3     2873.76     2878.37     49.25 o
   5  -2   3      235.58      230.89      3.74 o
   6  -2   3     1334.87     1368.17     32.82 o
   7  -2   3      120.06      111.03      3.84 o
   8  -2   3        5.66        2.26      2.10 o
   9  -2   3       85.12       84.93      8.74 o
  10  -2   3       52.74       50.07      4.41 o
 -10  -1   3       45.65       51.33      5.46 o
  -9  -1   3        2.32        1.84      2.77 o
  -8  -1   3       24.27       25.32      2.23 o
  -7  -1   3      230.08      237.04      4.23 o
  -6  -1   3       12.85       16.44      0.95 o
  -5  -1   3     1028.38     1047.78     15.36 o
  -4  -1   3      407.34      430.36      7.04 o
  -3  -1   3       95.30       81.79      1.51 o
  -2  -1   3      289.89      318.43      4.37 o
  -1  -1   3     2232.10     2285.67     30.27 o
   0  -1   3      229.06      231.01      3.82 o
   1  -1   3     1450.51     1496.66     21.16 o
   2  -1   3      120.39      152.33      3.92 o
   3  -1   3      201.12      191.80      3.25 o
   4  -1   3     1097.31     1118.65     16.62 o
   5  -1   3       34.60       32.05      0.97 o
   6  -1   3     1007.01      982.77     17.06 o
   7  -1   3        4.04        3.22      1.89 o
   8  -1   3        0.55       -1.79      2.06 o
   9  -1   3      131.56      133.91      4.24 o
  10  -1   3       21.75       20.47      3.05 o
 -10   0   3       11.70        6.86      4.37 o
  -9   0   3        2.67        4.35      2.33 o
  -8   0   3       42.79       41.35      3.34 o
  -7   0   3       16.40       19.15      1.28 o
  -6   0   3       26.37       24.16      0.99 o
  -5   0   3     2266.97     2293.34     35.72 o
  -4   0   3      234.88      256.10      4.65 o
  -3   0   3     2249.63     2294.76     34.69 o
  -2   0   3     1491.30     1533.45     21.77 o
  -1   0   3      359.75      343.03      4.97 o
   0   0   3    16676.63    15902.39    327.21 o
   1   0   3     2456.00     2374.71     31.68 o
   2   0   3      158.89      156.17      2.29 o
   3   0   3      369.13      334.35      4.60 o
   4   0   3     2720.92     2765.67     40.09 o
   5   0   3        5.55        5.43      0.78 o
   6   0   3      871.40      866.83     13.75 o
   7   0   3      577.45      576.96     12.17 o
   8   0   3       11.88       12.34      1.99 o
   9   0   3       87.34       94.28      3.56 o
  10   0   3        0.27       -2.12      2.69 o
 -10   1   3       22.67       34.63      4.84 o
  -9   1   3        4.00        3.93      2.30 o
  -8   1   3      231.04      235.80      6.52 o
  -7   1   3      483.44      491.49     13.16 o
  -6   1   3      212.00      210.26      4.08 o
  -5   1   3     1020.06     1021.70     16.13 o
  -4   1   3       60.55       65.18      1.46 o
  -3   1   3     1009.40      950.55     12.63 o
  -2   1   3     2527.09     2519.59     35.57 o
  -1   1   3       93.44       94.07      1.64 o
   0   1   3     2747.28     2815.08     39.74 o
   1   1   3       26.16       35.36      0.87 o
   2   1   3      725.40      726.06      9.86 o
   3   1   3      742.10      669.13      9.57 o
   4   1   3      479.04      489.03      7.37 o
   5   1   3        6.18        7.02      0.79 o
   6   1   3      521.34      506.99      8.86 o
   7   1   3        1.31        2.41      1.60 o
   8   1   3      195.99      184.84      5.04 o
   9   1   3       29.98       36.13      3.21 o
  10   1   3       10.43       10.76      3.34 o
 -11   2   3       21.59       20.28      5.62 o
 -10   2   3        3.03       -2.00      3.03 o
  -9   2   3       41.76       41.23      2.77 o
  -8   2   3      168.67      177.39      5.41 o
  -7   2   3      207.32      203.52      5.59 o
  -6   2   3     1087.64     1117.38     21.45 o
  -5   2   3      262.71      250.69      4.02 o
  -4   2   3       15.39       19.20      0.77 o
  -3   2   3     2016.85     1998.67     28.04 o
  -2   2   3       23.60       20.76      0.69 o
  -1   2   3       51.41       48.38      1.32 o
   0   2   3     5231.49     5197.07     80.02 o
   1   2   3     3101.31     2984.77     42.29 o
   2   2   3      138.21      119.90      1.87 o
   3   2   3     2047.60     2030.16     28.52 o
   4   2   3      121.62      121.44      2.64 o
   5   2   3      180.60      179.37      3.32 o
   6   2   3      371.69      364.40      7.65 o
   7   2   3        0.34       -0.47      1.22 o
   8   2   3       27.35       33.57      3.23 o
   9   2   3       23.28       33.64      3.55 o
 -10   3   3        4.32        3.00      3.06 o
  -9   3   3      219.77      217.80      7.83 o
  -8   3   3       45.77       51.61      2.79 o
  -7   3   3        0.68        1.45      1.65 o
  -6   3   3       31.66       35.67      1.37 o
  -5   3   3      136.34      133.98      2.84 o
  -4   3   3       34.76       44.51      1.13 o
  -3   3   3      246.54      228.84      3.51 o
  -2   3   3      683.44      697.06     10.06 o
  -1   3   3      130.15      145.38      2.35 o
   0   3   3     3420.33     3433.91     48.60 o
   1   3   3       59.21       51.62      1.16 o
   2   3   3      609.38      608.31      8.28 o
   3   3   3      376.38      342.98      5.68 o
   4   3   3      192.09      193.26      3.50 o
   5   3   3      163.46      160.42      3.70 o
   6   3   3      126.84      138.21      4.72 o
   7   3   3       61.10       50.17      3.12 o
   8   3   3        6.86       10.42      3.63 o
   9   3   3        2.59        0.57      3.91 o
 -10   4   3       22.84       29.08      7.96 o
  -9   4   3      141.79      140.03      6.02 o
  -8   4   3        6.42        7.23      2.22 o
  -7   4   3       80.73       83.90      3.39 o
  -6   4   3      217.43      213.90      4.64 o
  -5   4   3      252.62      232.65      4.51 o
  -4   4   3      442.16      485.57      8.03 o
  -3   4   3     1682.66     1750.89     24.74 o
  -2   4   3      426.25      415.00      6.49 o
  -1   4   3       16.75       31.19      1.02 o
   0   4   3     2087.89     2125.73     30.20 o
   1   4   3       54.59       57.39      1.30 o
   2   4   3     1314.13     1276.09     17.89 o
   3   4   3      129.23      141.53      2.41 o
   4   4   3        8.14        3.79      1.38 o
   5   4   3      194.47      183.33      5.65 o
   6   4   3        4.66        3.90      3.20 o
   7   4   3       51.85       43.15      4.14 o
   8   4   3        1.96        5.04      3.77 o
 -10   5   3        0.34        0.37      3.33 o
  -9   5   3      120.10      117.89      5.77 o
  -8   5   3        1.55        4.74      2.10 o
  -7   5   3       98.71      102.71      3.92 o
  -6   5   3      211.99      217.68      5.31 o
  -5   5   3      146.84      124.56      3.16 o
  -4   5   3      331.15      335.70      5.79 o
  -3   5   3        7.47        9.25      0.75 o
  -2   5   3        0.23        0.32      0.64 o
  -1   5   3      874.81      857.76     13.11 o
   0   5   3      808.26      832.24     12.09 o
   1   5   3      129.26      126.89      2.45 o
   2   5   3      386.53      376.38      6.43 o
   3   5   3       88.12      101.39      2.60 o
   4   5   3      255.98      241.05      6.77 o
   5   5   3      115.04      116.55      7.68 o
   6   5   3        3.61        5.78      2.61 o
   7   5   3        0.63        3.19      2.86 o
   8   5   3       11.04       19.09      4.28 o
 -10   6   3       41.48       54.02      4.44 o
  -9   6   3       95.55       94.50      5.13 o
  -8   6   3        7.90        7.69      2.40 o
  -7   6   3       75.68       86.24      4.98 o
  -6   6   3      149.02      142.86      4.08 o
  -5   6   3      186.47      190.15      4.43 o
  -4   6   3      280.28      275.30      5.70 o
  -3   6   3      249.12      249.26      4.82 o
  -2   6   3      140.97      138.52      2.52 o
  -1   6   3      301.40      290.85      4.81 o
   0   6   3        8.36        8.78      0.92 o
   1   6   3       47.25       45.59      1.60 o
   2   6   3      222.17      228.25      4.60 o
   3   6   3      135.55      139.54      4.87 o
   4   6   3      125.84      120.77      4.62 o
   5   6   3       31.31       32.38      3.00 o
   6   6   3        1.44        1.30      2.93 o
   7   6   3       15.66       11.45      3.48 o
 -10   7   3       22.88       24.28      4.19 o
  -9   7   3       27.48       28.12      3.93 o
  -8   7   3        4.92        7.81      3.44 o
  -7   7   3      332.73      332.59      8.83 o
  -6   7   3      195.16      173.46      5.36 o
  -5   7   3      292.08      285.81      6.77 o
  -4   7   3      224.65      226.88      5.01 o
  -3   7   3      171.01      162.07      4.02 o
  -2   7   3      123.00      122.33      2.95 o
  -1   7   3      210.46      210.27      4.27 o
   0   7   3      101.88      106.97      3.19 o
   1   7   3        1.61        1.78      2.09 o
   2   7   3       53.46       58.80      3.03 o
   3   7   3      297.77      310.07      8.60 o
   4   7   3      104.91       99.69      4.23 o
   5   7   3        0.55       -0.80      2.64 o
   6   7   3        0.67        0.32      3.17 o
   7   7   3        0.35        0.26      3.50 o
  -9   8   3        7.21        8.66      3.75 o
  -8   8   3        0.35        0.56      3.48 o
  -7   8   3       89.67      110.67      4.46 o
  -6   8   3       25.95       25.79      2.61 o
  -5   8   3      137.10      142.19      4.26 o
  -4   8   3       18.46       18.36      2.12 o
  -3   8   3       13.07        8.13      2.15 o
  -2   8   3      184.02      187.74      5.83 o
  -1   8   3       98.33       98.43      3.40 o
   0   8   3       76.26       71.99      4.44 o
   1   8   3       15.37       12.49      2.94 o
   2   8   3        0.49       -2.39      2.39 o
   3   8   3       10.96       12.58      2.75 o
   4   8   3       97.27      106.21      4.62 o
   5   8   3        0.25        0.97      3.23 o
   6   8   3        0.08       -1.46      3.48 o
  -8   9   3        2.86        4.82      3.66 o
  -7   9   3      139.37      140.21      6.53 o
  -6   9   3        1.74       -1.36      2.78 o
  -5   9   3      109.65      117.54      5.90 o
  -4   9   3      281.04      259.46      9.33 o
  -3   9   3       35.60       32.39      3.58 o
  -2   9   3      139.46      126.01      6.12 o
  -1   9   3       15.77       18.78      2.74 o
   0   9   3       14.24       13.84      3.12 o
   1   9   3       10.44       11.89      2.74 o
   2   9   3        3.56       -0.30      2.82 o
   3   9   3       18.16       21.09      3.39 o
   4   9   3        0.85        0.23      3.26 o
   5   9   3        4.78       11.13      3.51 o
  -7  10   3       27.69       38.68      7.18 o
  -6  10   3        0.74        2.62      7.41 o
  -5  10   3       43.66       41.80      4.30 o
  -4  10   3        0.56        3.52      5.46 o
  -3  10   3       86.60       85.57      8.97 o
  -2  10   3       21.61       27.48      3.78 o
  -1  10   3        1.57        2.00      3.40 o
   0  10   3        6.07       10.27      3.00 o
   1  10   3        6.33        5.06      3.12 o
   2  10   3        0.25       -3.18      3.18 o
   3  10   3        5.96        6.02      3.58 o
  -6  11   3        8.29       18.73      4.24 o
  -5  11   3       21.48       20.79      4.37 o
  -4  11   3        0.26        3.67      5.54 o
  -3  11   3        3.80        4.56      3.74 o
  -2  11   3       10.46       13.23      5.15 o
  -1  11   3        2.46        8.19      4.91 o
   0  11   3        2.58        0.61      4.00 o
   1  11   3       25.05       27.65      4.30 o
   2  11   3        1.95        5.00      4.17 o
  -3  12   3        0.35        1.67      4.35 o
  -2  12   3        8.40        5.07      4.52 o
  -2 -12   4        0.11       -1.87      6.55 o
  -1 -12   4        0.29       -2.78      4.19 o
   0 -12   4       20.51       21.66      4.35 o
   1 -12   4        4.51       -1.09      4.00 o
   2 -12   4        6.35        9.98      5.77 o
   4 -12   4       42.04       43.52      6.24 o
   5 -12   4       12.63        3.59      5.61 o
  -3 -11   4        1.21       -1.09      5.30 o
  -2 -11   4        3.67        3.95      3.93 o
  -1 -11   4        5.63        5.95      3.90 o
   0 -11   4       17.33       17.78      6.94 o
   1 -11   4        2.50        1.70      3.58 o
   2 -11   4        0.34       -1.89      3.47 o
   3 -11   4       31.36       29.66      3.84 o
   4 -11   4        0.43       -0.47      4.52 o
   5 -11   4       44.13       40.09      6.08 o
   6 -11   4       75.05       73.49      7.02 o
   7 -11   4        0.20       -3.52      3.52 o
  -5 -10   4        0.34       -6.08      6.08 o
  -4 -10   4        0.03       -5.30      5.61 o
  -3 -10   4       24.33       39.78      6.40 o
  -2 -10   4        4.78        2.26      3.63 o
  -1 -10   4        2.99        5.56      3.46 o
   0 -10   4       22.68       20.98      4.52 o
   1 -10   4        0.61       -0.83      3.29 o
   2 -10   4       91.79       88.43      3.86 o
   3 -10   4       44.56       47.56      5.30 o
   4 -10   4        7.59        6.75      3.25 o
   5 -10   4       65.50       72.34      4.31 o
   6 -10   4       23.76       14.91      3.57 o
   7 -10   4       39.03       40.35      4.29 o
   8 -10   4       74.93       78.22      5.45 o
  -6  -9   4        2.54        0.94      6.55 o
  -5  -9   4        1.88        8.42      5.77 o
  -4  -9   4        0.45       -4.52      4.52 o
  -3  -9   4       28.65       29.17      5.62 o
  -2  -9   4        3.52        7.49      4.68 o
  -1  -9   4       98.73      101.47      5.85 o
   0  -9   4      123.27      114.27      4.51 o
   1  -9   4       63.76       61.71      2.69 o
   2  -9   4      156.39      156.03      5.08 o
   3  -9   4       60.64       65.69      2.56 o
   4  -9   4      157.34      168.39      5.36 o
   5  -9   4       11.72       15.66      3.28 o
   6  -9   4       38.93       33.05      8.81 o
   7  -9   4        9.80        3.90      3.31 o
   8  -9   4       55.91       53.19      4.51 o
   9  -9   4       13.80       21.37      6.24 o
  -7  -8   4        2.42        7.49      6.71 o
  -6  -8   4        5.48        1.25      5.93 o
  -5  -8   4        0.15        7.02      5.46 o
  -4  -8   4        1.52        4.21      4.83 o
  -3  -8   4      151.49      155.68      9.52 o
  -2  -8   4       69.73       66.79      5.77 o
  -1  -8   4      230.99      220.94      6.58 o
   0  -8   4       30.77       30.13      1.87 o
   1  -8   4      321.67      348.63      6.97 o
   2  -8   4      215.07      214.64      6.99 o
   3  -8   4       31.90       34.52      2.38 o
   4  -8   4      203.42      205.63      4.71 o
   5  -8   4       88.67       99.40      3.15 o
   6  -8   4       83.30       80.32     10.14 o
   7  -8   4       93.21      101.84     10.92 o
   8  -8   4      108.75      105.29      7.34 o
   9  -8   4        5.48        3.79      3.74 o
  -7  -7   4        1.29       -4.52      5.93 o
  -6  -7   4       17.73       19.50      5.77 o
  -5  -7   4        0.48        6.08      4.37 o
  -4  -7   4      196.35      190.26     10.62 o
  -3  -7   4       48.44       44.00      4.99 o
  -2  -7   4      111.37      119.26      6.63 o
  -1  -7   4      124.11      128.39      5.09 o
   0  -7   4      126.77      114.09      3.31 o
   1  -7   4      295.51      295.04      5.21 o
   2  -7   4      194.73      186.30      2.97 o
   3  -7   4       94.04       96.95      2.44 o
   4  -7   4       51.63       54.09      2.01 o
   5  -7   4      139.10      144.35      3.73 o
   6  -7   4        1.44        2.07      2.07 o
   7  -7   4      135.58      130.04      8.51 o
   8  -7   4       73.64       66.21      4.46 o
   9  -7   4       14.85        8.44      3.36 o
  -8  -6   4        0.24       -1.97      4.68 o
  -7  -6   4        8.44        2.37      3.59 o
  -6  -6   4       23.81       27.77      5.15 o
  -5  -6   4       41.29       34.79      5.15 o
  -4  -6   4       38.16       35.41      4.68 o
  -3  -6   4       10.32       10.16      2.13 o
  -2  -6   4       62.25       58.02      2.36 o
  -1  -6   4      156.98      155.75      3.33 o
   0  -6   4        8.82        8.81      0.67 o
   1  -6   4      269.13      268.82      4.08 o
   2  -6   4      531.45      546.83      7.87 o
   3  -6   4      202.87      202.69      3.46 o
   4  -6   4      788.06      771.47     14.59 o
   5  -6   4      166.31      173.33      4.06 o
   6  -6   4       73.01       68.50      6.11 o
   7  -6   4      348.14      329.15     10.72 o
   8  -6   4       42.78       35.02      3.47 o
   9  -6   4       65.32       74.11      6.55 o
  10  -6   4       70.91       66.79      7.57 o
  -9  -5   4        1.85        8.30      4.17 o
  -8  -5   4        2.36       -0.32      3.86 o
  -7  -5   4       32.49       26.38      3.66 o
  -6  -5   4        0.10       -0.31      3.90 o
  -5  -5   4       35.60       37.13      4.52 o
  -4  -5   4      140.60      139.07      5.62 o
  -3  -5   4       45.90       44.60      1.59 o
  -2  -5   4      628.99      622.58     12.28 o
  -1  -5   4      118.56      123.01      2.49 o
   0  -5   4       17.97       22.72      0.83 o
   1  -5   4      525.39      518.01      8.10 o
   2  -5   4      222.53      223.48      3.67 o
   3  -5   4       61.64       60.50      1.40 o
   4  -5   4      911.29      889.04     14.47 o
   5  -5   4       17.60       17.41      1.77 o
   6  -5   4       85.56       92.15      3.12 o
   7  -5   4      356.82      324.96     20.89 o
   8  -5   4       15.69       14.59      3.08 o
   9  -5   4      199.35      201.58      7.84 o
  10  -5   4       25.23       22.08      3.97 o
  -9  -4   4        9.37        3.29      4.08 o
  -8  -4   4        5.09        8.96      3.63 o
  -7  -4   4       42.01       35.84      3.86 o
  -6  -4   4       10.39        6.42      3.28 o
  -5  -4   4      229.66      217.04     11.25 o
  -4  -4   4       65.14       68.28      2.08 o
  -3  -4   4        0.66        1.11      0.65 o
  -2  -4   4     2440.72     2386.52     36.11 o
  -1  -4   4      152.42      167.87      2.64 o
   0  -4   4      817.44      890.82     14.42 o
   1  -4   4       12.95       12.31      0.78 o
   2  -4   4      614.91      601.88      8.65 o
   3  -4   4      297.36      305.14      5.26 o
   4  -4   4     1512.99     1470.31     23.61 o
   5  -4   4       56.94       65.45      2.12 o
   6  -4   4       74.46       75.86      2.68 o
   7  -4   4      797.59      748.14     17.98 o
   8  -4   4        8.31       11.40      2.91 o
   9  -4   4      181.41      179.41      7.81 o
  10  -4   4       12.17       16.00      4.29 o
  -9  -3   4       19.25       12.42      6.16 o
  -8  -3   4       18.41       22.08      3.58 o
  -7  -3   4      134.37      115.91      7.10 o
  -6  -3   4       63.31       56.89      2.29 o
  -5  -3   4      246.86      234.60      3.82 o
  -4  -3   4       28.66       26.49      1.62 o
  -3  -3   4       43.14       38.98      0.94 o
  -2  -3   4     2546.95     2498.03     41.63 o
  -1  -3   4     1461.79     1475.78     22.47 o
   0  -3   4      108.53       84.91      1.49 o
   1  -3   4      516.11      498.61      7.19 o
   2  -3   4       18.21       18.54      0.58 o
   3  -3   4     1163.91     1163.17     17.58 o
   4  -3   4      670.81      693.80     11.34 o
   5  -3   4       10.69        5.99      0.91 o
   6  -3   4      427.85      406.89      8.05 o
   7  -3   4      360.85      346.33     12.13 o
   8  -3   4       38.91       39.77      3.75 o
   9  -3   4      186.86      189.42     10.15 o
  10  -3   4       18.82       20.12      3.75 o
 -10  -2   4        0.20       -5.15      5.15 o
  -9  -2   4        0.15       -1.25      4.99 o
  -8  -2   4       61.97       65.83      4.25 o
  -7  -2   4        2.22        2.01      1.97 o
  -6  -2   4       86.39       81.30      2.09 o
  -5  -2   4      200.15      190.56      4.27 o
  -4  -2   4        3.83        2.71      0.61 o
  -3  -2   4      720.30      687.12     10.55 o
  -2  -2   4      918.50      933.38     14.28 o
  -1  -2   4        4.03        3.12      0.41 o
   0  -2   4     2997.56     2902.90     39.95 o
   1  -2   4     1397.61     1364.76     19.35 o
   2  -2   4       82.72       83.13      1.60 o
   3  -2   4      585.60      577.33      8.89 o
   4  -2   4      728.01      728.42     11.84 o
   5  -2   4       19.45       27.84      1.12 o
   6  -2   4      716.01      678.99     12.96 o
   7  -2   4       65.89       60.95      2.82 o
   8  -2   4       69.60       73.16      3.32 o
   9  -2   4       73.98       72.54      7.65 o
  10  -2   4        0.03       -3.17      3.17 o
 -10  -1   4        0.16        5.15      5.30 o
  -9  -1   4       16.44       23.40      4.99 o
  -8  -1   4       28.89       28.86      4.68 o
  -7  -1   4        2.13        0.98      1.97 o
  -6  -1   4      112.10      117.66      2.76 o
  -5  -1   4      248.46      233.48      4.61 o
  -4  -1   4        9.21       11.43      0.61 o
  -3  -1   4      309.34      286.20      4.00 o
  -2  -1   4     2493.48     2530.55     35.71 o
  -1  -1   4        4.97        7.13      0.54 o
   0  -1   4     1786.10     1758.51     26.53 o
   1  -1   4     2675.74     2664.04     37.48 o
   2  -1   4      848.53      915.01     12.35 o
   3  -1   4     1342.13     1265.81     17.85 o
   4  -1   4        2.44        2.70      0.58 o
   5  -1   4      207.19      218.48      3.83 o
   6  -1   4      439.63      422.27      9.22 o
   7  -1   4       61.70       57.89      2.46 o
   8  -1   4       45.26       48.94      2.61 o
   9  -1   4       16.04       19.21      3.22 o
  10  -1   4        9.78       13.04      3.18 o
 -10   0   4        5.51        6.08      5.30 o
  -9   0   4       13.50       18.02      4.52 o
  -8   0   4       67.97       67.31      4.07 o
  -7   0   4       82.77       88.90      4.84 o
  -6   0   4       18.57       17.92      1.14 o
  -5   0   4      310.09      313.26      6.82 o
  -4   0   4      147.64      174.50      2.74 o
  -3   0   4     1027.20     1048.18     14.92 o
  -2   0   4     1293.40     1330.90     20.24 o
  -1   0   4      137.77      130.43      2.06 o
   0   0   4     3340.24     3352.90     53.47 o
   1   0   4      879.53      864.28     13.27 o
   2   0   4     7049.79     7073.07     98.40 o
   3   0   4       41.70       28.53      1.03 o
   4   0   4      186.48      194.25      3.05 o
   5   0   4      548.11      547.89      8.86 o
   6   0   4       22.60       25.75      1.50 o
   7   0   4       15.42       13.02      2.75 o
   8   0   4       25.24       30.20      2.31 o
   9   0   4       45.34       52.83      3.06 o
  10   0   4        0.72        7.48      3.97 o
 -10   1   4        1.47       -1.40      3.90 o
  -9   1   4       21.52       23.83      2.57 o
  -8   1   4       33.69       39.10      2.74 o
  -7   1   4        0.52        1.19      1.60 o
  -6   1   4        4.66        2.39      1.02 o
  -5   1   4      714.39      773.87     12.63 o
  -4   1   4      385.01      386.43      5.70 o
  -3   1   4      972.33      980.61     14.03 o
  -2   1   4      644.07      665.97     10.26 o
  -1   1   4     3137.64     3151.07     46.81 o
   0   1   4     1691.81     1705.13     25.54 o
   1   1   4      583.04      587.35      8.51 o
   2   1   4     2967.37     3008.36     45.75 o
   3   1   4      109.95      102.10      1.72 o
   4   1   4      102.52      105.46      2.14 o
   5   1   4      293.68      300.08      5.40 o
   6   1   4       90.78       93.32      2.75 o
   7   1   4        0.52        1.40      1.75 o
   8   1   4       77.91       84.00      3.29 o
   9   1   4       16.74       23.93      3.29 o
 -10   2   4        6.31        5.61      4.21 o
  -9   2   4        9.60        8.95      2.32 o
  -8   2   4       58.22       56.08      2.88 o
  -7   2   4       65.09       70.45      2.94 o
  -6   2   4      868.02      882.25     15.27 o
  -5   2   4       72.28       82.06      1.91 o
  -4   2   4     1300.97     1290.26     20.38 o
  -3   2   4      998.22      989.90     14.19 o
  -2   2   4      174.25      176.76      2.77 o
  -1   2   4     1490.58     1403.15     21.07 o
   0   2   4      494.54      470.97      6.88 o
   1   2   4       30.36       27.88      0.81 o
   2   2   4      657.82      647.63      9.42 o
   3   2   4      190.88      210.48      3.28 o
   4   2   4       13.50       11.46      0.76 o
   5   2   4      317.05      316.30      6.34 o
   6   2   4       29.23       29.00      2.11 o
   7   2   4       60.68       54.36      3.30 o
   8   2   4       21.05       23.22      3.80 o
   9   2   4        5.07        9.18      4.44 o
 -10   3   4        0.35        1.31      3.25 o
  -9   3   4       76.45       70.82      3.98 o
  -8   3   4       40.60       40.87      2.70 o
  -7   3   4      134.48      128.22      4.20 o
  -6   3   4      248.20      237.51      5.03 o
  -5   3   4       25.72       28.56      1.15 o
  -4   3   4     1048.11     1028.65     16.50 o
  -3   3   4        7.16        5.79      0.55 o
  -2   3   4      397.33      430.86      6.37 o
  -1   3   4      508.71      463.72      6.80 o
   0   3   4      115.73      103.09      1.85 o
   1   3   4      571.65      574.49      8.41 o
   2   3   4      389.95      375.91      5.98 o
   3   3   4      147.58      156.69      2.62 o
   4   3   4      188.15      197.36      5.60 o
   5   3   4      194.91      197.90      4.88 o
   6   3   4       42.82       43.09      2.82 o
   7   3   4       49.91       56.74      4.60 o
   8   3   4       24.55       24.25      4.14 o
   9   3   4        0.15       -4.12      4.37 o
 -10   4   4       29.54       35.01      3.91 o
  -9   4   4       40.29       38.85      3.75 o
  -8   4   4        3.64        8.91      2.28 o
  -7   4   4      181.07      175.22      5.20 o
  -6   4   4      124.12      114.30      4.37 o
  -5   4   4       23.45       32.64      2.22 o
  -4   4   4     1289.01     1262.37     20.25 o
  -3   4   4      470.22      446.07      6.65 o
  -2   4   4     1029.15     1112.25     16.84 o
  -1   4   4      731.22      681.80     10.47 o
   0   4   4        0.86        1.52      0.65 o
   1   4   4       49.49       48.09      1.32 o
   2   4   4      723.98      723.63     10.33 o
   3   4   4        4.07        3.55      1.05 o
   4   4   4        2.95        2.06      1.44 o
   5   4   4       74.97       79.69      3.42 o
   6   4   4       31.11       34.07      2.86 o
   7   4   4      101.06       97.58      6.09 o
   8   4   4        0.56        7.61      3.75 o
 -10   5   4        3.11        1.09      3.25 o
  -9   5   4       17.78       16.54      3.35 o
  -8   5   4        4.92        6.77      2.62 o
  -7   5   4      279.60      280.09      7.57 o
  -6   5   4       23.33       17.05      1.71 o
  -5   5   4       28.94       24.11      1.53 o
  -4   5   4     1651.67     1583.96     29.10 o
  -3   5   4        0.31        0.51      0.82 o
  -2   5   4     1031.03     1074.97     15.52 o
  -1   5   4      107.78       97.59      2.35 o
   0   5   4       41.30       42.48      1.29 o
   1   5   4       87.43       79.72      2.03 o
   2   5   4       78.74       81.68      2.29 o
   3   5   4      107.49       95.64      2.79 o
   4   5   4        4.84        7.18      3.09 o
   5   5   4       30.98       40.47      3.06 o
   6   5   4        3.38        0.71      2.61 o
   7   5   4       16.95       18.92      3.32 o
   8   5   4        0.21        1.94      5.15 o
 -10   6   4       26.21       33.10      4.36 o
  -9   6   4       41.56       47.26      4.91 o
  -8   6   4       26.21       38.13      3.02 o
  -7   6   4       85.20       82.02      3.61 o
  -6   6   4        2.64        1.65      1.92 o
  -5   6   4       42.24       53.06      2.29 o
  -4   6   4      605.01      594.03     13.03 o
  -3   6   4       14.81       20.60      2.43 o
  -2   6   4      222.71      236.99      4.74 o
  -1   6   4       77.04       76.21      1.93 o
   0   6   4      251.23      256.16      5.07 o
   1   6   4      215.67      217.12      4.43 o
   2   6   4        0.64        0.10      1.39 o
   3   6   4       96.32       90.76      3.89 o
   4   6   4       20.83       22.40      2.82 o
   5   6   4        2.34        2.70      2.61 o
   6   6   4        0.83       -2.40      3.10 o
   7   6   4       21.54       14.29      3.80 o
  -9   7   4        0.02        3.75      3.33 o
  -8   7   4       57.07       66.09      3.68 o
  -7   7   4       93.47       83.83      3.70 o
  -6   7   4        0.37        2.92      2.17 o
  -5   7   4       92.44       98.92      3.44 o
  -4   7   4      107.66       98.58      4.11 o
  -3   7   4       13.25       18.47      2.08 o
  -2   7   4      266.85      252.13      5.50 o
  -1   7   4       38.17       37.48      2.45 o
   0   7   4       49.61       47.56      2.32 o
   1   7   4      118.01      111.97      3.71 o
   2   7   4        4.01        2.58      2.37 o
   3   7   4        0.57        0.78      3.31 o
   4   7   4       45.00       48.63      3.39 o
   5   7   4        0.01        1.55      2.97 o
   6   7   4        8.83        7.92      3.26 o
  -9   8   4        4.23        4.46      6.16 o
  -8   8   4       35.64       43.48      7.57 o
  -7   8   4        5.10        7.66      2.59 o
  -6   8   4       29.80       34.81      3.31 o
  -5   8   4       97.65      104.17      5.46 o
  -4   8   4        8.73       12.19      3.18 o
  -3   8   4       58.77       66.41      3.32 o
  -2   8   4       43.22       45.93      2.90 o
  -1   8   4      116.68      104.76      3.66 o
   0   8   4      110.56      110.74      3.94 o
   1   8   4      109.74      103.84      4.50 o
   2   8   4        0.01        0.54      2.48 o
   3   8   4       23.06       24.05      3.08 o
   4   8   4       78.29       85.55      4.35 o
   5   8   4       12.53       11.88      3.53 o
  -8   9   4        8.15       10.87      3.75 o
  -7   9   4       17.26       17.37      3.00 o
  -6   9   4       22.91       27.09      7.10 o
  -5   9   4       29.45       28.71      3.86 o
  -4   9   4       25.98       19.10      5.23 o
  -3   9   4        9.31        5.61      3.46 o
  -2   9   4       23.13       21.65      3.41 o
  -1   9   4       34.63       30.58      3.04 o
   0   9   4      104.51      100.33      4.29 o
   1   9   4       12.39       16.59      2.97 o
   2   9   4        5.72        4.73      3.09 o
   3   9   4       11.01       14.57      3.99 o
   4   9   4        3.75        5.53      3.40 o
  -7  10   4        4.97        5.30      6.71 o
  -6  10   4       23.00       24.92      4.25 o
  -5  10   4       16.48       12.14      7.56 o
  -4  10   4        0.36       -2.01      3.67 o
  -3  10   4      174.17      183.99      7.95 o
  -2  10   4       36.48       35.39      4.76 o
  -1  10   4        1.94       -1.16      3.43 o
   0  10   4       57.73       60.06      3.96 o
   1  10   4        0.41        2.17      3.17 o
   2  10   4        0.86        5.26      3.26 o
   3  10   4        1.43       -0.64      3.56 o
  -5  11   4       33.88       24.60      4.71 o
  -4  11   4        2.30       -1.22      4.08 o
  -3  11   4        7.81       10.51      4.05 o
  -2  11   4        0.26        3.85      4.00 o
  -1  11   4        5.82        4.75      7.02 o
   0  11   4        1.15       -0.55      4.04 o
   1  11   4        1.25        0.30      3.54 o
  -1 -12   5        2.07       -4.28      4.28 o
   0 -12   5       27.76       26.53      4.69 o
   1 -12   5        8.96        3.27      5.22 o
   2 -12   5        9.92        1.72      6.39 o
   3 -12   5        1.98        0.94      6.39 o
   5 -12   5       14.09        9.51      5.61 o
  -3 -11   5        6.91        1.38      4.55 o
  -2 -11   5        0.09       -0.38      6.08 o
  -1 -11   5       11.87        8.41      4.13 o
   0 -11   5       24.16       21.12      4.06 o
   1 -11   5       16.60       10.43      4.76 o
   2 -11   5        7.66       -0.16      5.30 o
   3 -11   5        0.59        1.56      5.61 o
   4 -11   5       25.98       23.40      5.30 o
   5 -11   5       84.87       82.70      6.87 o
   6 -11   5        3.93        0.14      3.59 o
   7 -11   5        8.57        8.73      5.46 o
  -5 -10   5        4.94        7.80      6.71 o
  -4 -10   5        4.94       -2.56      6.86 o
  -3 -10   5        1.59       -3.76      8.73 o
  -2 -10   5        0.84       -3.55      3.74 o
  -1 -10   5       10.32       13.72      4.06 o
   0 -10   5        0.98        1.48      3.24 o
   1 -10   5       17.72       20.74      6.71 o
   2 -10   5      115.58      120.93      9.21 o
   3 -10   5       18.99       18.48      3.29 o
   4 -10   5       26.70       30.60      3.09 o
   5 -10   5       66.82       65.51      4.35 o
   6 -10   5        4.12        3.48      3.35 o
   7 -10   5      132.97      136.92      6.79 o
   8 -10   5       23.03       18.72      6.08 o
  -6  -9   5        0.16        0.31      6.39 o
  -5  -9   5        0.05       -2.34      5.93 o
  -4  -9   5        6.89        4.06      4.99 o
  -3  -9   5        0.32        3.11      3.40 o
  -2  -9   5       13.04       12.96      3.52 o
  -1  -9   5        7.45       17.48      3.35 o
   0  -9   5      105.29       93.56      4.15 o
   1  -9   5        6.81        9.61      2.77 o
   2  -9   5       54.85       60.51      2.86 o
   3  -9   5       27.58       28.99      2.48 o
   4  -9   5      163.38      164.97      7.67 o
   5  -9   5       69.25       76.62      5.29 o
   6  -9   5       40.24       38.79      5.93 o
   7  -9   5       98.99       93.29      7.65 o
   8  -9   5        1.55        7.80      3.64 o
  -7  -8   5        0.39       -1.00      7.10 o
  -6  -8   5        0.38       -0.31      5.93 o
  -5  -8   5       16.88       19.65      5.30 o
  -4  -8   5        1.47       -1.25      4.83 o
  -3  -8   5       15.54        1.72      4.37 o
  -2  -8   5        7.35        5.21      3.08 o
  -1  -8   5       22.74       23.07      2.45 o
   0  -8   5        3.32        4.45      1.56 o
   1  -8   5      332.30      328.67      6.68 o
   2  -8   5       34.73       40.95      1.98 o
   3  -8   5      100.55       94.86      3.74 o
   4  -8   5      652.53      640.72     12.37 o
   5  -8   5       64.50       69.79      2.82 o
   6  -8   5       87.97       98.38      4.96 o
   7  -8   5      270.93      299.52     10.38 o
   8  -8   5        0.79        1.97      3.40 o
   9  -8   5       33.10       27.58      4.19 o
  -7  -7   5        0.38        7.58      3.93 o
  -6  -7   5        6.81       15.28      5.77 o
  -5  -7   5       11.16       12.32      4.68 o
  -4  -7   5       70.62       57.74      5.62 o
  -3  -7   5        0.52        0.31      3.59 o
  -2  -7   5        4.85        6.37      2.00 o
  -1  -7   5       15.28       15.95      1.97 o
   0  -7   5        9.53       12.34      1.43 o
   1  -7   5      476.35      509.89     10.68 o
   2  -7   5        0.66        1.27      0.80 o
   3  -7   5        3.57        4.22      0.92 o
   4  -7   5       59.12       61.16      2.16 o
   5  -7   5       11.10        9.20      1.57 o
   6  -7   5      291.58      282.79      9.56 o
   7  -7   5      165.02      160.17      6.67 o
   8  -7   5       11.21        7.34      4.29 o
   9  -7   5       63.03       56.26      4.91 o
  -8  -6   5        4.86        1.92      4.08 o
  -7  -6   5        1.07        4.08      3.66 o
  -6  -6   5        0.36       -3.36      3.36 o
  -5  -6   5       40.02       34.32      5.30 o
  -4  -6   5        1.34        7.02      4.05 o
  -3  -6   5      428.69      395.85     12.90 o
  -2  -6   5      175.68      178.26      5.41 o
  -1  -6   5      116.69      126.19      3.12 o
   0  -6   5      333.44      335.68      5.36 o
   1  -6   5      397.64      428.38      6.77 o
   2  -6   5       45.01       47.88      1.50 o
   3  -6   5      698.32      708.96     10.17 o
   4  -6   5     1342.28     1328.68     24.61 o
   5  -6   5        6.30        4.08      1.40 o
   6  -6   5      292.62      286.58      7.70 o
   7  -6   5      211.21      199.02      6.07 o
   8  -6   5       25.68       28.83      3.53 o
   9  -6   5       95.82       86.48      5.19 o
  -9  -5   5        3.06        0.34      5.61 o
  -8  -5   5        4.45        6.63      3.97 o
  -7  -5   5        2.49        2.12      3.40 o
  -6  -5   5       19.35       22.01      5.69 o
  -5  -5   5        9.55        5.98      3.35 o
  -4  -5   5       44.48       41.97      2.77 o
  -3  -5   5       94.19       87.88      4.03 o
  -2  -5   5      194.95      201.89      3.69 o
  -1  -5   5        4.35       10.30      0.75 o
   0  -5   5       35.67       28.87      0.96 o
   1  -5   5      781.83      784.78     12.11 o
   2  -5   5        1.77        2.40      0.69 o
   3  -5   5     1133.45     1160.09     17.33 o
   4  -5   5       26.17       29.52      1.53 o
   5  -5   5      426.68      412.98      8.21 o
   6  -5   5      150.98      151.89      4.89 o
   7  -5   5       12.02       14.05      2.27 o
   8  -5   5      103.95       96.54      5.15 o
   9  -5   5       85.45       85.59      7.96 o
  10  -5   5        0.62        5.78      3.77 o
  -9  -4   5       14.19       16.75      4.91 o
  -8  -4   5        3.68        3.78      3.52 o
  -7  -4   5       30.16       20.24      3.35 o
  -6  -4   5       22.22       17.96      3.02 o
  -5  -4   5        2.08        1.72      1.53 o
  -4  -4   5        5.52        6.59      0.89 o
  -3  -4   5      105.45       96.61      2.78 o
  -2  -4   5     1493.72     1448.67     23.40 o
  -1  -4   5       12.62       10.02      0.77 o
   0  -4   5     2541.64     2631.84     37.31 o
   1  -4   5     2142.77     2208.46     33.14 o
   2  -4   5      684.44      666.15      9.63 o
   3  -4   5     1057.30     1091.70     16.65 o
   4  -4   5      208.30      205.34      4.15 o
   5  -4   5     1076.96     1063.75     22.12 o
   6  -4   5       38.76       42.62      4.82 o
   7  -4   5       51.63       50.02      3.59 o
   8  -4   5       33.53       36.73      2.73 o
   9  -4   5       53.66       44.55      3.97 o
  10  -4   5        3.28        9.22      3.74 o
  -9  -3   5        2.41        2.12      3.80 o
  -8  -3   5        3.55        0.43      3.35 o
  -7  -3   5       26.93       19.67      3.13 o
  -6  -3   5       39.05       48.38      3.31 o
  -5  -3   5       84.20       83.41      3.60 o
  -4  -3   5       26.09       20.66      1.06 o
  -3  -3   5       25.28       25.48      1.24 o
  -2  -3   5     2022.12     2089.31     29.69 o
  -1  -3   5      127.76      123.80      2.09 o
   0  -3   5      899.93      879.35     12.53 o
   1  -3   5       24.19       29.38      0.77 o
   2  -3   5      723.03      725.21     11.15 o
   3  -3   5     1336.14     1380.85     20.90 o
   4  -3   5        5.11        3.53      0.92 o
   5  -3   5      863.57      849.11     17.82 o
   6  -3   5        4.68        2.92      1.45 o
   7  -3   5        9.72       11.20      2.12 o
   8  -3   5      120.95      109.80      4.50 o
   9  -3   5       64.42       61.07      4.35 o
  10  -3   5        0.23        1.78      2.96 o
 -10  -2   5        0.94        8.89      5.77 o
  -9  -2   5        1.09       -4.83      4.83 o
  -8  -2   5       22.53       26.52      5.15 o
  -7  -2   5        2.43        0.72      2.56 o
  -6  -2   5      386.72      339.64      7.76 o
  -5  -2   5       15.69       17.93      0.95 o
  -4  -2   5        2.27        0.80      0.53 o
  -3  -2   5      256.77      243.29      4.25 o
  -2  -2   5        1.45        1.59      0.50 o
  -1  -2   5      963.51      943.91     12.75 o
   0  -2   5     1384.49     1403.52     19.74 o
   1  -2   5       43.73       44.09      1.09 o
   2  -2   5      574.05      547.10      8.48 o
   3  -2   5      191.68      200.96      3.40 o
   4  -2   5      143.02      156.71      3.22 o
   5  -2   5     1235.92     1197.11     24.63 o
   6  -2   5      108.58      104.69      3.75 o
   7  -2   5       34.48       40.15      3.48 o
   8  -2   5      135.65      132.65      4.24 o
   9  -2   5       39.13       39.87      4.32 o
  10  -2   5       28.28       33.58      3.45 o
 -10  -1   5        0.14        4.05      5.46 o
  -9  -1   5       40.17       45.08      6.24 o
  -8  -1   5       22.87       18.09      4.84 o
  -7  -1   5       16.53       19.21      2.73 o
  -6  -1   5      166.45      160.98      4.13 o
  -5  -1   5        0.40        0.93      0.75 o
  -4  -1   5     1331.53     1414.07     21.21 o
  -3  -1   5      627.19      640.58      9.28 o
  -2  -1   5       90.53       89.06      1.56 o
  -1  -1   5      886.33      866.98     12.43 o
   0  -1   5      467.48      463.95      7.19 o
   1  -1   5       44.39       43.33      0.98 o
   2  -1   5      615.27      569.92      7.83 o
   3  -1   5     2111.68     2101.15     27.89 o
   4  -1   5       45.59       52.67      1.42 o
   5  -1   5      877.79      857.99     15.43 o
   6  -1   5      285.71      297.70      6.79 o
   7  -1   5       39.31       36.43      2.26 o
   8  -1   5      159.20      160.24      4.70 o
   9  -1   5        5.97        3.51      2.54 o
  10  -1   5        4.97        2.04      2.98 o
 -10   0   5        2.31       -5.46      5.46 o
  -9   0   5       16.99       15.44      4.84 o
  -8   0   5        2.21        2.03      4.05 o
  -7   0   5       71.55       71.40      3.73 o
  -6   0   5      274.29      273.25      6.32 o
  -5   0   5       79.03       77.20      1.75 o
  -4   0   5      659.88      657.28     10.03 o
  -3   0   5        5.62       13.78      0.70 o
  -2   0   5      216.24      207.45      3.20 o
  -1   0   5      473.69      450.12      6.59 o
   0   0   5       65.18       82.76      1.50 o
   1   0   5       36.92       44.52      1.42 o
   2   0   5     1710.76     1708.18     22.97 o
   3   0   5      235.89      232.05      3.56 o
   4   0   5      104.66       97.11      2.49 o
   5   0   5      801.90      784.56     12.50 o
   6   0   5        8.81        6.13      1.65 o
   7   0   5      320.32      325.81      7.53 o
   8   0   5       92.54       93.24      4.23 o
   9   0   5       20.50       21.29      2.62 o
 -10   1   5       39.23       54.13      6.86 o
  -9   1   5       23.37       17.16      4.99 o
  -8   1   5        5.37        5.52      3.12 o
  -7   1   5      288.79      285.20      9.23 o
  -6   1   5      154.82      151.08      3.97 o
  -5   1   5       17.00       21.59      0.99 o
  -4   1   5      622.32      639.64     14.80 o
  -3   1   5      145.11      137.82      3.18 o
  -2   1   5       47.29       58.77      1.23 o
  -1   1   5     3507.40     3619.84     53.96 o
   0   1   5     1389.16     1367.94     20.57 o
   1   1   5       16.82       16.87      0.76 o
   2   1   5      415.68      385.05      5.76 o
   3   1   5       35.81       30.43      0.92 o
   4   1   5      178.80      166.76      2.95 o
   5   1   5      350.12      338.61      6.20 o
   6   1   5        8.31        5.94      1.66 o
   7   1   5        4.25        5.00      1.98 o
   8   1   5       26.48       29.85      2.72 o
   9   1   5       26.61       25.43      3.37 o
 -10   2   5       34.43       46.49      6.71 o
  -9   2   5        0.40       -3.12      4.52 o
  -8   2   5        1.07        0.03      1.97 o
  -7   2   5        3.23        3.20      2.09 o
  -6   2   5       35.86       35.88      1.98 o
  -5   2   5      258.84      273.90      9.11 o
  -4   2   5      238.36      244.19      4.27 o
  -3   2   5       88.83       77.79      1.53 o
  -2   2   5      257.69      232.38      3.59 o
  -1   2   5     1466.56     1505.13     21.47 o
   0   2   5     1353.85     1416.83     20.26 o
   1   2   5     1173.74     1136.37     16.30 o
   2   2   5      453.86      429.46      6.75 o
   3   2   5       66.57       82.23      2.44 o
   4   2   5      375.83      390.60      7.02 o
   5   2   5       66.87       72.52      4.33 o
   6   2   5       47.15       43.42      2.64 o
   7   2   5      156.55      161.71      7.01 o
   8   2   5       15.57       18.69      3.89 o
   9   2   5       14.58       16.43      5.54 o
  -9   3   5        2.27        3.06      2.42 o
  -8   3   5       42.99       52.73      5.40 o
  -7   3   5      358.49      368.82      9.32 o
  -6   3   5       57.84       53.59      2.58 o
  -5   3   5      181.80      197.90      4.91 o
  -4   3   5      396.41      383.26      7.16 o
  -3   3   5       68.75       64.73      1.52 o
  -2   3   5      382.52      364.73      5.79 o
  -1   3   5      433.63      439.19      6.52 o
   0   3   5      383.22      395.59      5.95 o
   1   3   5      355.52      346.57      5.28 o
   2   3   5      273.81      275.34      4.57 o
   3   3   5      102.59       96.80      2.36 o
   4   3   5      121.77      119.90      3.08 o
   5   3   5        4.70       10.99      2.74 o
   6   3   5       69.19       61.73      3.36 o
   7   3   5       15.19       20.61      3.63 o
   8   3   5        1.31        3.43      3.86 o
 -10   4   5       32.99       33.64      7.96 o
  -9   4   5        2.54        4.31      2.60 o
  -8   4   5      114.23      121.52      4.59 o
  -7   4   5       12.09       13.91      2.12 o
  -6   4   5      100.25      107.20      3.96 o
  -5   4   5       47.60       54.55      2.31 o
  -4   4   5       10.67        6.31      1.19 o
  -3   4   5       80.82       87.53      2.01 o
  -2   4   5       72.72       77.66      1.77 o
  -1   4   5      307.75      289.37      4.70 o
   0   4   5       91.16       94.46      1.96 o
   1   4   5      768.98      781.72     12.04 o
   2   4   5      130.85      120.65      3.10 o
   3   4   5      915.34      901.29     17.20 o
   4   4   5      236.22      225.57      7.60 o
   5   4   5        3.07       -1.52      2.18 o
   6   4   5       29.77       27.46      2.96 o
   7   4   5       26.50       32.78      4.30 o
   8   4   5        0.55        1.57      4.33 o
 -10   5   5       24.40       21.34      3.75 o
  -9   5   5        7.99        8.87      2.77 o
  -8   5   5       64.48       72.16      5.02 o
  -7   5   5       27.85       22.78      2.40 o
  -6   5   5      146.46      156.37      6.17 o
  -5   5   5        5.99        8.12      1.93 o
  -4   5   5      188.02      179.94      4.72 o
  -3   5   5        7.58        9.43      1.40 o
  -2   5   5      367.21      364.60      6.00 o
  -1   5   5       48.89       43.22      1.58 o
   0   5   5      204.20      206.08      4.21 o
   1   5   5      516.31      518.43     10.20 o
   2   5   5      309.60      301.02      6.34 o
   3   5   5      553.38      546.57     11.89 o
   4   5   5        9.52       16.71      2.42 o
   5   5   5        1.46       -2.70      2.70 o
   6   5   5       29.73       26.42      3.36 o
   7   5   5        2.33        3.48      4.08 o
  -9   6   5        1.16        4.36      2.76 o
  -8   6   5       88.54       96.13      4.14 o
  -7   6   5       19.66       13.46      2.33 o
  -6   6   5      119.30      121.63      5.52 o
  -5   6   5       21.49       24.21      2.68 o
  -4   6   5       97.10       80.92      3.63 o
  -3   6   5      240.13      254.97      7.21 o
  -2   6   5      281.14      268.53      5.06 o
  -1   6   5       61.41       61.00      3.29 o
   0   6   5       47.95       54.32      2.12 o
   1   6   5       83.55       89.91      2.86 o
   2   6   5       45.59       46.99      2.66 o
   3   6   5      195.01      193.47      6.16 o
   4   6   5        1.32        2.57      3.14 o
   5   6   5       13.93       17.28      3.01 o
   6   6   5        0.43       -0.17      3.27 o
   7   6   5        2.57        4.09      5.15 o
  -9   7   5        1.32        5.50      4.37 o
  -8   7   5       43.52       44.64      4.29 o
  -7   7   5        2.89        5.08      3.13 o
  -6   7   5       83.01       93.44      9.60 o
  -5   7   5       80.97       74.25      3.56 o
  -4   7   5        1.59        0.25      4.76 o
  -3   7   5      105.80      112.15      5.46 o
  -2   7   5      119.24      114.28      5.19 o
  -1   7   5      100.57      117.25      3.36 o
   0   7   5       91.19       98.40      3.09 o
   1   7   5        1.03       -0.95      2.40 o
   2   7   5        8.42        4.06      2.54 o
   3   7   5       45.58       51.28      3.48 o
   4   7   5        0.16        1.74      3.16 o
   5   7   5        3.05        7.01      3.32 o
   6   7   5       10.39       16.65      3.75 o
  -8   8   5       44.50       40.02      4.22 o
  -7   8   5        4.61        0.53      3.48 o
  -6   8   5       69.33       74.36      4.68 o
  -5   8   5       68.77       58.27      4.33 o
  -4   8   5        4.23       11.11      3.40 o
  -3   8   5      156.77      155.97      6.55 o
  -2   8   5        0.42       -2.46      2.92 o
  -1   8   5       27.97       35.07      2.87 o
   0   8   5        4.92        1.90      2.63 o
   1   8   5        0.25        1.73      2.73 o
   2   8   5        1.47        1.21      2.79 o
   3   8   5        0.80       -0.78      3.01 o
   4   8   5        8.88       12.97      3.31 o
   5   8   5        1.64        1.20      3.58 o
  -8   9   5        8.79        2.81      5.93 o
  -7   9   5        5.35        8.40      3.86 o
  -6   9   5       68.67       73.12      4.90 o
  -5   9   5        0.30       -3.28      3.42 o
  -4   9   5       44.42       44.69      4.91 o
  -3   9   5       41.45       47.21      4.60 o
  -2   9   5        4.38        0.23      3.53 o
  -1   9   5        0.58        2.74      4.37 o
   0   9   5       36.09       37.27      3.39 o
   1   9   5        3.13        4.13      2.93 o
   2   9   5        4.20        2.82      3.30 o
   3   9   5       31.02       32.33      4.39 o
   4   9   5        0.54        4.68      3.71 o
  -6  10   5       14.48       10.38      4.40 o
  -5  10   5        3.89        6.20      4.44 o
  -4  10   5       15.81       10.59      3.97 o
  -3  10   5       21.17       15.08      4.17 o
  -2  10   5        0.20       -3.97      3.97 o
  -1  10   5        2.87        8.85      4.13 o
   0  10   5       19.73       21.32      3.51 o
   1  10   5        4.67        6.24      3.51 o
   2  10   5        3.88        2.81      3.60 o
  -4  11   5        5.80        7.58      4.24 o
  -3  11   5       18.85       16.41      4.66 o
  -2  11   5        3.58       -1.61      4.13 o
  -1  11   5       15.25       20.46      5.23 o
   0  11   5        9.07        0.00      5.77 o
  -1 -12   6        1.14        2.47      4.57 o
   0 -12   6        0.03       -4.13      4.13 o
   1 -12   6        2.91       -3.74      5.93 o
   2 -12   6        4.27        3.59      6.08 o
   3 -12   6        1.61        8.27      6.71 o
  -3 -11   6        0.80        4.74      4.57 o
  -2 -11   6        5.61        3.81      4.28 o
  -1 -11   6        2.75        1.33      4.02 o
   0 -11   6        0.23       -0.29      3.74 o
   1 -11   6        9.76       14.66      5.77 o
   2 -11   6        5.99        3.90      5.61 o
   3 -11   6        4.19        4.21      5.46 o
   4 -11   6        8.51       15.13      5.61 o
   5 -11   6       31.60       33.07      5.62 o
   6 -11   6       25.94       26.06      4.02 o
  -4 -10   6        6.16        1.56     10.61 o
  -3 -10   6        5.52        6.95      4.30 o
  -2 -10   6        0.27       -3.68      3.68 o
  -1 -10   6       13.37       13.89      3.74 o
   0 -10   6       39.79       40.98      4.24 o
   1 -10   6       14.65       12.83      3.33 o
   2 -10   6        7.34        9.05      5.15 o
   3 -10   6       34.39       33.07      5.77 o
   4 -10   6       28.31       32.26      2.94 o
   5 -10   6        5.33        1.80      2.58 o
   6 -10   6       26.40       28.41      5.69 o
   7 -10   6       48.94       54.31      6.16 o
  -6  -9   6        0.04        0.78      7.02 o
  -5  -9   6        0.62       -1.00      4.13 o
  -4  -9   6        0.67       -1.33      3.71 o
  -3  -9   6        1.22        2.74      3.44 o
  -2  -9   6       30.15       31.73      3.91 o
  -1  -9   6        8.44        4.98      3.18 o
   0  -9   6       54.14       55.08      3.20 o
   1  -9   6       41.10       49.38      3.71 o
   2  -9   6        0.10        1.86      3.51 o
   3  -9   6       71.38       72.95      3.33 o
   4  -9   6       46.40       55.89      3.08 o
   5  -9   6        6.44        6.30      2.49 o
   6  -9   6       69.63       74.26      7.80 o
   7  -9   6       55.80       56.50      4.63 o
   8  -9   6        5.02        1.23      3.58 o
  -6  -8   6        2.38        9.78     12.71 o
  -5  -8   6        8.94        6.69      3.82 o
  -4  -8   6        1.89        1.06      3.69 o
  -3  -8   6       18.18       23.84      3.58 o
  -2  -8   6       58.44       63.25      4.02 o
  -1  -8   6       16.99       18.06      3.41 o
   0  -8   6       98.38       88.93      3.87 o
   1  -8   6      194.07      195.07      5.68 o
   2  -8   6        1.83        0.77      1.78 o
   3  -8   6      161.42      159.29      9.20 o
   4  -8   6       82.48       84.73      3.62 o
   5  -8   6       28.78       27.71      2.30 o
   6  -8   6       73.92       75.65      3.63 o
   7  -8   6       23.77       30.00      3.79 o
   8  -8   6       33.22       35.10      4.08 o
  -7  -7   6        0.61       -3.23      5.15 o
  -6  -7   6        1.45       -0.65      3.90 o
  -5  -7   6        0.94        0.62      3.53 o
  -4  -7   6       38.85       34.84      3.73 o
  -3  -7   6       13.88       14.87      3.14 o
  -2  -7   6       62.94       63.20      3.09 o
  -1  -7   6       14.63       12.77      1.97 o
   0  -7   6       75.58       79.97      3.39 o
   1  -7   6      192.20      212.11     12.17 o
   2  -7   6      147.47      142.19      2.97 o
   3  -7   6      358.44      377.85     11.95 o
   4  -7   6      129.17      121.78      3.30 o
   5  -7   6       20.26       18.54      2.33 o
   6  -7   6      137.24      133.75      4.87 o
   7  -7   6        8.54       11.45      3.41 o
   8  -7   6       77.89       77.37      5.08 o
   9  -7   6       26.04       23.10      4.02 o
  -8  -6   6        9.12        6.25      4.08 o
  -7  -6   6        0.69        2.37      3.74 o
  -6  -6   6        3.44        1.81      3.63 o
  -5  -6   6       10.16       14.05      3.03 o
  -4  -6   6       54.14       42.34      3.69 o
  -3  -6   6      981.55      891.59     22.31 o
  -2  -6   6        2.28        1.14      1.76 o
  -1  -6   6       50.00       47.96      4.21 o
   0  -6   6      128.30      128.82      2.67 o
   1  -6   6       89.93       96.35      2.20 o
   2  -6   6      413.84      393.33      6.87 o
   3  -6   6      188.11      195.77      4.49 o
   4  -6   6        0.62        5.09      1.37 o
   5  -6   6        3.53        2.95      1.74 o
   6  -6   6      397.24      384.45      9.90 o
   7  -6   6        0.75       -2.33      2.36 o
   8  -6   6      130.27      141.31     13.50 o
   9  -6   6       53.06       51.19      4.51 o
  -8  -5   6       10.34        2.56      3.82 o
  -7  -5   6        0.01       -3.52      3.52 o
  -6  -5   6       17.41       19.15      5.15 o
  -5  -5   6       84.87       84.78      5.42 o
  -4  -5   6       48.83       47.15      2.76 o
  -3  -5   6      289.83      261.77      6.31 o
  -2  -5   6      398.99      381.85      7.78 o
  -1  -5   6       49.84       48.66      1.43 o
   0  -5   6       34.65       33.37      1.07 o
   1  -5   6       20.83       16.08      0.83 o
   2  -5   6       31.62       30.78      1.09 o
   3  -5   6      258.00      248.46      6.12 o
   4  -5   6        0.33        0.00      1.45 o
   5  -5   6      325.86      318.12      7.39 o
   6  -5   6      355.73      338.78      8.88 o
   7  -5   6       35.61       35.34      3.00 o
   8  -5   6      255.03      240.37      9.81 o
   9  -5   6       24.27       24.73      3.82 o
  -9  -4   6       14.23       17.91      4.41 o
  -8  -4   6       13.60       15.05      3.95 o
  -7  -4   6       18.23       11.49      3.35 o
  -6  -4   6      123.05      115.01      5.68 o
  -5  -4   6        0.60        2.67      2.03 o
  -4  -4   6      204.07      183.71      4.14 o
  -3  -4   6      119.29      122.67      2.38 o
  -2  -4   6       20.83       18.30      0.88 o
  -1  -4   6      186.28      164.23      2.74 o
   0  -4   6      145.69      157.68      2.46 o
   1  -4   6        0.28       -0.62      0.62 o
   2  -4   6      187.34      193.26      4.06 o
   3  -4   6      395.21      393.31      6.68 o
   4  -4   6       28.01       28.44      1.73 o
   5  -4   6      880.22      875.59     18.41 o
   6  -4   6      111.75      109.45      6.32 o
   7  -4   6       49.80       51.27      3.03 o
   8  -4   6      158.06      154.85      5.44 o
   9  -4   6       10.32       14.33      3.62 o
  -9  -3   6        8.24       18.87      5.77 o
  -8  -3   6        0.02       -1.72      3.47 o
  -7  -3   6        3.26        6.45      3.02 o
  -6  -3   6       14.39       10.36      2.27 o
  -5  -3   6        1.38        1.91      1.23 o
  -4  -3   6      272.97      278.04      4.84 o
  -3  -3   6       38.37       39.83      1.37 o
  -2  -3   6       10.02        8.48      0.75 o
  -1  -3   6      731.35      690.45      9.97 o
   0  -3   6      145.93      136.24      2.23 o
   1  -3   6      756.32      786.21     11.40 o
   2  -3   6      187.92      176.44      3.05 o
   3  -3   6      701.27      687.46     13.69 o
   4  -3   6       32.05       24.97      1.60 o
   5  -3   6      793.38      750.39     15.85 o
   6  -3   6        0.40        1.89      1.85 o
   7  -3   6       80.09       73.89      6.34 o
   8  -3   6      148.91      153.57     10.57 o
   9  -3   6        0.17       -1.26      2.52 o
  -9  -2   6        2.10        0.47      5.15 o
  -8  -2   6       10.61        3.12      4.84 o
  -7  -2   6        5.74        3.59      4.37 o
  -6  -2   6      253.62      261.98      7.22 o
  -5  -2   6       29.60       29.11      1.35 o
  -4  -2   6      119.61      120.66      2.33 o
  -3  -2   6      225.48      216.52      3.88 o
  -2  -2   6      153.76      133.02      2.24 o
  -1  -2   6     1286.49     1273.03     18.16 o
   0  -2   6      428.68      431.55      6.35 o
   1  -2   6      213.32      225.03      3.71 o
   2  -2   6      261.76      231.21      3.61 o
   3  -2   6        3.50        5.07      0.68 o
   4  -2   6      480.23      480.20      8.03 o
   5  -2   6      167.27      163.63      3.88 o
   6  -2   6        1.33        3.29      1.78 o
   7  -2   6      152.08      152.65      4.40 o
   8  -2   6       19.18       23.35      2.44 o
   9  -2   6        1.67       -1.35      2.35 o
 -10  -1   6        4.61        1.72      5.61 o
  -9  -1   6       13.96       19.18      5.46 o
  -8  -1   6        0.07       -1.72      4.68 o
  -7  -1   6       30.86       36.66      5.15 o
  -6  -1   6       56.78       58.14      3.69 o
  -5  -1   6       60.41       62.20      3.15 o
  -4  -1   6      261.41      258.26      4.22 o
  -3  -1   6      741.04      828.84     12.60 o
  -2  -1   6      268.05      246.49      3.79 o
  -1  -1   6      312.41      303.58      4.59 o
   0  -1   6      129.80      144.29      2.56 o
   1  -1   6     1941.65     1995.11     30.22 o
   2  -1   6       88.29       82.59      1.54 o
   3  -1   6      111.87      109.57      2.26 o
   4  -1   6      167.98      168.81      3.48 o
   5  -1   6       24.77       27.32      1.58 o
   6  -1   6       24.70       23.51      1.98 o
   7  -1   6       86.67       82.80      6.13 o
   8  -1   6       25.50       29.53      2.64 o
   9  -1   6        9.55       10.12      2.62 o
 -10   0   6        0.41        7.33      5.61 o
  -9   0   6        3.41       -2.18      4.83 o
  -8   0   6       16.11       18.41      4.84 o
  -7   0   6       20.74       23.87      4.37 o
  -6   0   6        8.51       10.91      1.37 o
  -5   0   6       93.85       93.05      2.24 o
  -4   0   6       57.52       57.88      1.42 o
  -3   0   6       12.70       12.56      0.73 o
  -2   0   6      851.74      857.20     12.38 o
  -1   0   6      587.73      549.77      9.15 o
   0   0   6      647.48      639.42      9.32 o
   1   0   6     1372.87     1381.58     21.24 o
   2   0   6      306.15      287.58      4.45 o
   3   0   6      360.85      367.71      5.84 o
   4   0   6      705.08      693.14     11.84 o
   5   0   6       79.52       76.24      2.83 o
   6   0   6      110.95      103.59      3.57 o
   7   0   6      180.02      185.42      5.08 o
   8   0   6       21.43       26.64      2.53 o
   9   0   6        9.99       11.19      2.61 o
 -10   1   6       14.09       20.28      6.08 o
  -9   1   6        7.13        9.83      5.15 o
  -8   1   6       41.53       46.49      5.62 o
  -7   1   6      197.86      212.76     10.62 o
  -6   1   6        0.68        0.76      1.22 o
  -5   1   6      130.17      121.47      4.81 o
  -4   1   6      231.52      226.58      4.42 o
  -3   1   6        0.92        0.34      0.46 o
  -2   1   6      262.13      238.93      3.74 o
  -1   1   6      606.03      572.30      8.39 o
   0   1   6      292.25      293.12      4.74 o
   1   1   6      524.17      522.03      7.71 o
   2   1   6      158.33      158.65      2.86 o
   3   1   6      374.27      368.05      6.35 o
   4   1   6      185.81      191.17      4.19 o
   5   1   6       25.01       22.28      1.81 o
   6   1   6      188.38      172.56      4.69 o
   7   1   6        6.00        5.04      3.29 o
   8   1   6        1.98        2.53      2.80 o
   9   1   6        4.82        0.03      3.89 o
 -10   2   6        4.92        4.37      5.93 o
  -9   2   6        0.04        3.28      4.99 o
  -8   2   6       45.42       52.34      3.66 o
  -7   2   6       42.14       51.45      3.24 o
  -6   2   6       10.69       13.14      2.51 o
  -5   2   6      405.72      397.11      8.91 o
  -4   2   6      129.35      118.20      2.77 o
  -3   2   6      497.05      534.59      9.39 o
  -2   2   6       83.17       70.03      1.51 o
  -1   2   6      133.65      135.20      2.46 o
   0   2   6     1527.42     1505.13     21.53 o
   1   2   6     2463.69     2453.79     34.96 o
   2   2   6      108.45      106.86      2.35 o
   3   2   6      140.81      131.82      3.26 o
   4   2   6      249.35      244.43      5.81 o
   5   2   6        0.14       -1.51      1.51 o
   6   2   6      139.00      127.37      4.54 o
   7   2   6       18.13       29.39      3.79 o
   8   2   6        5.31        6.71      5.38 o
 -10   3   6       15.93        5.46      5.46 o
  -9   3   6        6.09        4.06      4.52 o
  -8   3   6       42.51       46.40      3.62 o
  -7   3   6       78.96       67.17      3.69 o
  -6   3   6      206.38      201.52      8.20 o
  -5   3   6      888.29      865.66     18.52 o
  -4   3   6       19.58       17.32      1.54 o
  -3   3   6      410.73      439.16      7.44 o
  -2   3   6      496.50      466.39      7.86 o
  -1   3   6        0.16        0.20      0.75 o
   0   3   6      149.14      159.36      2.94 o
   1   3   6       26.76       22.76      1.14 o
   2   3   6      122.68      127.34      3.51 o
   3   3   6       15.52       14.99      1.23 o
   4   3   6       56.95       61.41      2.47 o
   5   3   6        6.60        6.52      2.31 o
   6   3   6       60.60       59.39      4.41 o
   7   3   6        4.15       13.87      3.66 o
   8   3   6       10.98        7.21      9.05 o
 -10   4   6        0.67       -3.59      5.30 o
  -9   4   6        0.66        2.04      3.44 o
  -8   4   6       34.19       33.39      5.69 o
  -7   4   6        6.34        2.71      2.58 o
  -6   4   6      125.31      141.95      5.63 o
  -5   4   6      875.09      849.22     21.15 o
  -4   4   6       84.30       99.60      3.23 o
  -3   4   6     1065.82     1104.03     19.73 o
  -2   4   6      145.14      136.13      2.65 o
  -1   4   6      138.37      152.19      3.62 o
   0   4   6      157.07      166.36      3.60 o
   1   4   6        6.98        7.51      1.32 o
   2   4   6        2.50        1.31      1.38 o
   3   4   6        8.38        8.05      1.49 o
   4   4   6       69.48       76.22      7.52 o
   5   4   6        0.66        3.49      2.55 o
   6   4   6       17.48       18.85      3.86 o
   7   4   6        3.51        4.32      3.77 o
 -10   5   6       17.73       22.77      5.77 o
  -9   5   6        9.78       10.60      3.58 o
  -8   5   6       58.09       60.22      7.41 o
  -7   5   6       13.87        7.80      2.98 o
  -6   5   6      110.73      112.76      5.35 o
  -5   5   6      126.55      119.48      5.29 o
  -4   5   6        4.27        5.59      1.80 o
  -3   5   6       33.53       35.29      2.41 o
  -2   5   6        8.07        5.39      1.08 o
  -1   5   6      275.06      293.52      6.23 o
   0   5   6       75.95       76.12      2.50 o
   1   5   6       77.95       79.10      2.61 o
   2   5   6        7.77        8.06      1.53 o
   3   5   6       76.84       76.26      3.08 o
   4   5   6       25.74       22.89      2.76 o
   5   5   6       14.19       11.11      2.79 o
   6   5   6       32.48       31.93      4.15 o
   7   5   6       13.51       19.60      4.58 o
  -9   6   6       17.12       17.14      3.80 o
  -8   6   6       28.60       34.35      3.86 o
  -7   6   6        0.51        7.56      3.31 o
  -6   6   6       87.96       87.83      4.73 o
  -5   6   6        5.40        8.08      2.86 o
  -4   6   6       25.36       29.55      2.50 o
  -3   6   6      269.10      247.78      8.67 o
  -2   6   6       44.72       33.88      2.09 o
  -1   6   6      161.55      154.47      4.36 o
   0   6   6       10.22        9.84      1.59 o
   1   6   6       14.21       15.33      1.71 o
   2   6   6       27.09       29.68      2.34 o
   3   6   6      111.30      108.84      4.62 o
   4   6   6        0.51       -0.21      2.74 o
   5   6   6        9.26       11.43      3.22 o
   6   6   6        4.15        7.20      3.59 o
  -9   7   6        0.99        2.39      4.08 o
  -8   7   6        5.67        6.43      3.73 o
  -7   7   6       64.30       74.86     10.22 o
  -6   7   6       48.12       46.14      4.91 o
  -5   7   6        6.08        2.42      5.38 o
  -4   7   6       36.50       44.84      4.60 o
  -3   7   6       33.14       30.20      3.46 o
  -2   7   6       25.78       14.55      3.20 o
  -1   7   6      161.39      154.26      5.22 o
   0   7   6      151.23      143.65      4.06 o
   1   7   6        1.63        2.82      2.49 o
   2   7   6       42.40       45.07      3.33 o
   3   7   6       28.85       37.11      3.36 o
   4   7   6        3.65        5.01      3.21 o
   5   7   6        4.21        7.68      3.41 o
  -8   8   6        9.88       13.06      4.17 o
  -7   8   6        7.32       13.23      3.73 o
  -6   8   6        2.44        7.75      3.82 o
  -5   8   6        2.43       -1.92      3.25 o
  -4   8   6        6.26       16.49      4.13 o
  -3   8   6        6.57        2.54      3.40 o
  -2   8   6        2.85        5.21      3.19 o
  -1   8   6       71.68       72.88      7.65 o
   0   8   6        0.28        2.99      2.66 o
   1   8   6       22.75       22.18      3.18 o
   2   8   6       18.57       16.81      3.12 o
   3   8   6       10.43       11.00      3.22 o
   4   8   6       10.22        6.82      3.40 o
  -7   9   6       36.21       43.85      8.58 o
  -6   9   6       21.29       20.52      4.06 o
  -5   9   6        7.62       12.76      3.97 o
  -4   9   6      126.88      133.33     18.11 o
  -3   9   6       33.93       23.13      3.89 o
  -2   9   6        9.42       10.90      3.68 o
  -1   9   6       11.84       10.42      3.86 o
   0   9   6       15.01       13.98      3.14 o
   1   9   6        2.27        2.91      3.26 o
   2   9   6        3.22        5.10      3.30 o
   3   9   6       22.49       32.57      3.89 o
  -6  10   6        9.84        6.03      4.22 o
  -5  10   6       13.45       23.45      4.46 o
  -4  10   6        1.97       -2.51      4.44 o
  -3  10   6       17.19        8.85      4.46 o
  -2  10   6        3.00        3.78      4.22 o
  -1  10   6        0.96        3.59      3.90 o
   0  10   6        0.02       -3.99      4.30 o
   1  10   6        1.36        1.12      3.53 o
   0 -12   7        8.24       18.87      6.86 o
   1 -12   7       18.30       18.25      6.86 o
   2 -12   7        3.27       17.94      7.17 o
   3 -12   7       19.82       27.76      7.49 o
   4 -12   7       23.73       27.30      7.18 o
  -3 -11   7        2.50        1.03      7.49 o
  -2 -11   7        5.26        7.38      4.41 o
  -1 -11   7        1.58        2.32      4.19 o
   0 -11   7        8.28        9.35      4.00 o
   1 -11   7       12.94       20.12      6.24 o
   2 -11   7        0.47       -0.62      5.77 o
   3 -11   7       32.13       33.38      7.02 o
   4 -11   7        2.26        7.95      6.24 o
   5 -11   7        5.84       14.82      5.15 o
   6 -11   7       38.13       40.19      4.47 o
  -4 -10   7        0.05       -1.35      4.52 o
  -3 -10   7       15.26       16.72      4.46 o
  -2 -10   7        4.54        1.56      3.97 o
  -1 -10   7        9.98       14.53      3.84 o
   0 -10   7       27.15       26.81      4.99 o
   1 -10   7        1.25       -2.96      5.30 o
   2 -10   7        9.81        4.06      5.15 o
   3 -10   7       56.72       63.19      4.35 o
   4 -10   7       16.50       21.85      4.06 o
   5 -10   7        4.84       -1.68      2.83 o
   6 -10   7       31.80       32.05      3.97 o
   7 -10   7        9.18        9.92      4.08 o
  -5  -9   7        7.63        9.76      3.53 o
  -4  -9   7        2.60        4.13      4.19 o
  -3  -9   7        0.43        2.97      3.80 o
  -2  -9   7        0.42        5.59      3.63 o
  -1  -9   7        2.04       -0.87      3.33 o
   0  -9   7       86.70       72.76      4.76 o
   1  -9   7        0.17        0.04      3.32 o
   2  -9   7        0.60       -2.26      2.77 o
   3  -9   7       42.92       44.86      4.68 o
   4  -9   7        4.81        1.75      2.46 o
   5  -9   7       51.54       54.53      3.35 o
   6  -9   7      105.93      117.52      4.93 o
   7  -9   7        0.26       -3.73      5.61 o
   8  -9   7       22.10       25.53      4.57 o
  -6  -8   7        1.34        6.08      3.52 o
  -5  -8   7        0.44       -0.14      3.23 o
  -4  -8   7       13.03        6.94      3.86 o
  -3  -8   7        7.33       10.25      4.37 o
  -2  -8   7        2.48        0.42      3.08 o
  -1  -8   7        7.39        5.36      2.35 o
   0  -8   7        6.09       10.20      2.32 o
   1  -8   7        0.68       -0.58      2.62 o
   2  -8   7       48.97       48.90      3.52 o
   3  -8   7       52.37       55.44      3.58 o
   4  -8   7        6.92        5.84      2.29 o
   5  -8   7      196.56      203.43      8.19 o
   6  -8   7      141.15      141.20      5.98 o
   7  -8   7       36.66       40.72      4.14 o
   8  -8   7      107.87      114.07      9.75 o
  -7  -7   7        3.11        3.15      3.63 o
  -6  -7   7        3.12        0.54      3.36 o
  -5  -7   7        1.80        2.95      3.03 o
  -4  -7   7       48.80       43.08      3.18 o
  -3  -7   7       10.64        9.91      3.24 o
  -2  -7   7        0.07       -3.36      3.74 o
  -1  -7   7        2.33        0.90      1.92 o
   0  -7   7      163.53      162.24      5.22 o
   1  -7   7       17.29       20.59      2.24 o
   2  -7   7      126.68      128.79      4.16 o
   3  -7   7      533.98      545.32     20.58 o
   4  -7   7        3.78        3.63      1.62 o
   5  -7   7      111.69      114.94      4.58 o
   6  -7   7       41.07       46.05      3.60 o
   7  -7   7       33.96       33.38      6.25 o
   8  -7   7       77.35       73.23      4.91 o
   9  -7   7        0.82       -1.40      5.30 o
  -8  -6   7        1.07       -2.17      4.45 o
  -7  -6   7        0.31        0.68      3.16 o
  -6  -6   7        1.55        1.85      2.98 o
  -5  -6   7       10.96       10.24      2.82 o
  -4  -6   7       37.39       30.20      2.76 o
  -3  -6   7       22.65       27.22      2.59 o
  -2  -6   7        1.39        4.36      1.63 o
  -1  -6   7      178.37      182.27      4.73 o
   0  -6   7      132.70      139.79      3.85 o
   1  -6   7       29.60       27.59      1.17 o
   2  -6   7      385.29      400.80      6.93 o
   3  -6   7       42.02       49.99      2.19 o
   4  -6   7      888.80      885.82     18.70 o
   5  -6   7       49.79       51.94      3.38 o
   6  -6   7       26.06       24.84      2.95 o
   7  -6   7       85.13       81.10      4.69 o
   8  -6   7       76.70       70.94      4.74 o
   9  -6   7        2.69        6.57      6.78 o
  -8  -5   7        0.00       -3.42      3.42 o
  -7  -5   7        8.33        0.36      3.92 o
  -6  -5   7        0.15        1.77      2.60 o
  -5  -5   7        1.51       -1.97      2.36 o
  -4  -5   7        0.76        1.25      3.34 o
  -3  -5   7      597.35      595.89     12.99 o
  -2  -5   7       11.49        9.45      1.26 o
  -1  -5   7      539.05      531.60      8.82 o
   0  -5   7       86.06       89.14      1.80 o
   1  -5   7      150.29      148.17      3.11 o
   2  -5   7      422.11      431.37      7.35 o
   3  -5   7      100.25      110.29      3.33 o
   4  -5   7      417.38      407.46      9.14 o
   5  -5   7        5.64        4.76      1.71 o
   6  -5   7        1.20        0.51      2.28 o
   7  -5   7       41.80       40.19      3.06 o
   8  -5   7       46.09       37.66      4.50 o
   9  -5   7        8.86       14.01      5.46 o
  -9  -4   7        0.04        2.34      6.08 o
  -8  -4   7        0.58       -0.46      3.86 o
  -7  -4   7       16.69       18.56      3.31 o
  -6  -4   7        0.96        3.32      3.91 o
  -5  -4   7        4.86        3.87      2.21 o
  -4  -4   7        1.82        3.10      1.56 o
  -3  -4   7      106.28      119.00      2.75 o
  -2  -4   7      176.94      174.56      3.34 o
  -1  -4   7      384.87      391.05      6.23 o
   0  -4   7       24.26       25.93      1.37 o
   1  -4   7      107.47      102.16      1.96 o
   2  -4   7      733.71      757.60     11.76 o
   3  -4   7      110.26      100.12      3.19 o
   4  -4   7      795.21      782.83     16.53 o
   5  -4   7        4.13        3.74      2.63 o
   6  -4   7       32.78       35.63      4.02 o
   7  -4   7      155.03      149.03      5.14 o
   8  -4   7       16.04       16.34      2.86 o
   9  -4   7        4.44        2.52      2.98 o
  -9  -3   7        2.83       -1.87      5.77 o
  -8  -3   7        1.45        1.40      4.68 o
  -7  -3   7       57.62       56.02      4.29 o
  -6  -3   7        9.60        4.35      2.24 o
  -5  -3   7        2.29        3.40      1.61 o
  -4  -3   7       51.34       48.34      1.83 o
  -3  -3   7       59.95       69.95      1.96 o
  -2  -3   7      120.90      110.32      2.55 o
  -1  -3   7       83.62       98.67      1.85 o
   0  -3   7      171.30      187.14      3.22 o
   1  -3   7      742.00      733.59     10.07 o
   2  -3   7      265.48      281.98      4.15 o
   3  -3   7      428.65      410.20      7.65 o
   4  -3   7      401.97      397.42      8.82 o
   5  -3   7       68.29       72.32      2.73 o
   6  -3   7      144.41      132.13      3.98 o
   7  -3   7       93.50       94.50      3.96 o
   8  -3   7        0.35        0.74      2.38 o
   9  -3   7        6.46        6.67      2.88 o
  -9  -2   7        0.11        0.31      5.77 o
  -8  -2   7       14.75       20.43      5.62 o
  -7  -2   7        0.50        3.12      4.68 o
  -6  -2   7        0.16        1.90      1.94 o
  -5  -2   7       35.15       35.74      4.14 o
  -4  -2   7       64.18       59.48      2.09 o
  -3  -2   7       32.37       27.75      1.15 o
  -2  -2   7      220.66      222.45      4.34 o
  -1  -2   7      146.80      138.75      2.35 o
   0  -2   7       85.76       77.21      1.62 o
   1  -2   7     1745.40     1721.35     25.91 o
   2  -2   7       57.86       56.43      1.38 o
   3  -2   7       54.49       50.94      1.49 o
   4  -2   7      752.58      724.31     13.67 o
   5  -2   7        4.39        4.76      1.43 o
   6  -2   7      151.32      154.97      5.16 o
   7  -2   7      121.16      126.15      4.15 o
   8  -2   7        5.15        5.06      2.48 o
   9  -2   7        2.45        0.97      2.67 o
  -9  -1   7        0.01        6.55      5.46 o
  -8  -1   7        6.99        1.09      4.83 o
  -7  -1   7       30.81       28.86      4.68 o
  -6  -1   7        0.06        2.83      2.35 o
  -5  -1   7      213.53      211.98      5.23 o
  -4  -1   7       13.24       10.42      1.07 o
  -3  -1   7       11.35       11.33      0.80 o
  -2  -1   7     1046.67     1097.59     15.81 o
  -1  -1   7       15.23       15.76      0.85 o
   0  -1   7       78.01       76.53      1.72 o
   1  -1   7      700.06      701.44     10.26 o
   2  -1   7       18.59       18.18      1.23 o
   3  -1   7      195.54      187.64      3.77 o
   4  -1   7      470.68      447.38      8.76 o
   5  -1   7        8.61        5.27      1.93 o
   6  -1   7       70.66       75.39      2.92 o
   7  -1   7       42.46       40.24      2.57 o
   8  -1   7       15.26       13.10      2.42 o
   9  -1   7       10.78       10.64      2.72 o
 -10   0   7        0.09        2.65      5.93 o
  -9   0   7        0.58        0.47      5.15 o
  -8   0   7       18.60       17.94      4.52 o
  -7   0   7       22.15       19.34      4.68 o
  -6   0   7       27.00       29.85      3.02 o
  -5   0   7      205.54      203.81      4.84 o
  -4   0   7       65.11       73.43      2.29 o
  -3   0   7      130.05      124.52      2.49 o
  -2   0   7      538.44      560.34      8.26 o
  -1   0   7       17.18       16.10      0.95 o
   0   0   7      428.17      422.37      6.35 o
   1   0   7       65.61       66.77      1.78 o
   2   0   7       32.18       32.52      1.21 o
   3   0   7       16.95       21.07      1.39 o
   4   0   7      119.01      119.92      3.12 o
   5   0   7       29.20       26.77      1.98 o
   6   0   7       42.76       51.30      2.50 o
   7   0   7       35.06       32.75      2.55 o
   8   0   7       23.56       21.19      2.73 o
   9   0   7       38.69       40.96      3.93 o
 -10   1   7        1.24       -0.78      5.93 o
  -9   1   7        4.83        4.52      5.46 o
  -8   1   7       12.66       21.37      5.15 o
  -7   1   7       40.58       36.51      4.99 o
  -6   1   7       53.13       59.21      3.37 o
  -5   1   7      229.26      239.19      5.76 o
  -4   1   7       40.07       44.09      1.61 o
  -3   1   7      291.97      293.18      5.60 o
  -2   1   7      278.87      284.16      4.69 o
  -1   1   7      240.32      247.13      4.15 o
   0   1   7      419.76      425.85      7.23 o
   1   1   7        9.39        7.31      0.88 o
   2   1   7        0.76        0.52      0.83 o
   3   1   7      233.61      232.01      5.04 o
   4   1   7      105.56      108.99      2.98 o
   5   1   7       21.31       20.17      2.24 o
   6   1   7      212.99      225.94      7.19 o
   7   1   7       18.39       20.89      2.75 o
   8   1   7       51.90       65.85      5.18 o
 -10   2   7        0.07       -6.08      6.08 o
  -9   2   7        9.28       11.54      5.15 o
  -8   2   7       39.14       36.97      5.62 o
  -7   2   7        4.05        4.74      2.51 o
  -6   2   7      163.07      176.25      7.81 o
  -5   2   7       27.36       26.10      2.03 o
  -4   2   7       13.51       14.06      1.78 o
  -3   2   7      134.65      133.26      2.72 o
  -2   2   7       47.78       43.28      1.61 o
  -1   2   7        3.52        3.06      0.82 o
   0   2   7       55.05       55.41      1.62 o
   1   2   7      434.75      417.86      7.17 o
   2   2   7      295.23      292.09      6.10 o
   3   2   7      126.62      129.84      3.38 o
   4   2   7        0.67        1.73      1.05 o
   5   2   7       67.14       66.57      3.05 o
   6   2   7       49.91       49.18      4.13 o
   7   2   7       20.09       22.00      5.54 o
   8   2   7       23.20       27.70      4.52 o
 -10   3   7        0.08       -3.59      5.30 o
  -9   3   7       35.91       39.62      6.55 o
  -8   3   7       18.59       18.63      3.19 o
  -7   3   7      109.07      112.93      5.46 o
  -6   3   7       14.44       16.61      2.69 o
  -5   3   7       13.91       12.16      1.91 o
  -4   3   7        0.65        0.02      1.38 o
  -3   3   7       44.81       43.05      1.53 o
  -2   3   7      109.04       98.53      2.16 o
  -1   3   7       54.34       64.95      1.72 o
   0   3   7      414.13      404.99      7.00 o
   1   3   7      167.99      152.04      5.21 o
   2   3   7     1181.57     1184.28     22.75 o
   3   3   7       67.32       68.21      2.43 o
   4   3   7       45.67       47.94      2.87 o
   5   3   7       73.95       75.05      8.97 o
   6   3   7       29.83       38.92      4.13 o
   7   3   7        0.40       -1.64      3.91 o
  -9   4   7       16.48       20.90      6.08 o
  -8   4   7        0.32        2.02      3.13 o
  -7   4   7       60.32       69.38      4.21 o
  -6   4   7        8.65        9.78      3.90 o
  -5   4   7       54.41       39.94      2.64 o
  -4   4   7       18.06       24.51      2.19 o
  -3   4   7      315.47      293.78      7.00 o
  -2   4   7        7.07        5.55      1.07 o
  -1   4   7      198.07      212.28      5.33 o
   0   4   7      198.38      196.62      4.53 o
   1   4   7      102.50       93.31      4.63 o
   2   4   7      779.88      777.37     15.00 o
   3   4   7       10.41        9.41      2.27 o
   4   4   7       12.19       17.54      4.02 o
   5   4   7       20.91       23.32      3.03 o
   6   4   7        2.00        2.87      3.55 o
   7   4   7        6.78        6.09      4.30 o
  -9   5   7       17.99       20.04      3.91 o
  -8   5   7        0.85        1.73      3.36 o
  -7   5   7       66.51       82.91      5.54 o
  -6   5   7        8.43       14.04      2.84 o
  -5   5   7       15.74        4.89      2.25 o
  -4   5   7      139.10      147.02      5.10 o
  -3   5   7       78.17       60.43      5.88 o
  -2   5   7        9.35       17.01      2.69 o
  -1   5   7       30.30       36.10      1.94 o
   0   5   7      257.08      245.33      5.51 o
   1   5   7        0.30       -0.86      1.53 o
   2   5   7      141.34      128.49      4.75 o
   3   5   7       11.43       12.13      3.68 o
   4   5   7       19.18       19.29      2.94 o
   5   5   7       10.32       11.13      2.92 o
   6   5   7       11.74       10.14      4.30 o
  -9   6   7       30.42       30.48      4.30 o
  -8   6   7        1.64        4.71      3.35 o
  -7   6   7       19.80       21.47      3.53 o
  -6   6   7       22.03       17.66      3.31 o
  -5   6   7        5.07       11.39      3.09 o
  -4   6   7       63.11       65.54      4.22 o
  -3   6   7        7.99        7.86      2.73 o
  -2   6   7        3.72       -1.97      3.51 o
  -1   6   7       68.50       73.69      3.35 o
   0   6   7        1.99       -1.87      1.87 o
   1   6   7       25.44       32.29      2.82 o
   2   6   7       11.85       12.42      2.64 o
   3   6   7        0.67        1.79      2.60 o
   4   6   7       23.57       20.80      3.20 o
   5   6   7       12.06       20.61      3.47 o
   6   6   7        5.80        6.82      4.31 o
  -8   7   7        0.52        2.58      3.86 o
  -7   7   7       34.17       40.01      4.14 o
  -6   7   7        7.57        5.54      3.19 o
  -5   7   7        3.13        7.94      3.14 o
  -4   7   7       68.41       68.71      4.76 o
  -3   7   7        1.53        1.05      3.26 o
  -2   7   7       11.44       19.32      3.66 o
  -1   7   7       57.93       66.26      3.42 o
   0   7   7        3.76        4.35      2.52 o
   1   7   7        1.44        1.17      2.81 o
   2   7   7       14.38       17.57      3.00 o
   3   7   7        0.27        0.90      3.35 o
   4   7   7        3.59       -1.09      3.14 o
   5   7   7       16.84       20.16      3.87 o
  -7   8   7       14.53       14.80      4.13 o
  -6   8   7        1.04        7.42      3.86 o
  -5   8   7        2.75        2.81      3.73 o
  -4   8   7       39.70       38.10      4.91 o
  -3   8   7        5.75        7.99      4.13 o
  -2   8   7        3.92        7.10      3.63 o
  -1   8   7       53.47       45.21      4.58 o
   0   8   7       16.31       18.13      3.08 o
   1   8   7        8.40        6.80      4.94 o
   2   8   7       15.77       15.71      3.57 o
   3   8   7       10.53       16.94      3.54 o
  -6   9   7        0.05        3.67      4.26 o
  -5   9   7        0.29       -0.13      3.75 o
  -4   9   7       33.34       26.59      4.46 o
  -3   9   7        4.16       -1.70      3.86 o
  -2   9   7       23.76       23.09      4.36 o
  -1   9   7        2.61       -1.86      3.86 o
   0   9   7       16.45       11.03      4.08 o
   1   9   7        3.19        7.29      3.57 o
   2   9   7        1.46        4.92      3.66 o
  -4  10   7        2.62        3.13      4.68 o
  -3  10   7       28.48       26.45      5.06 o
  -2  10   7       19.82       19.35      4.44 o
  -1  10   7        1.07        1.17      4.17 o
   0  10   7        3.92        5.46      4.52 o
   1 -12   8        6.80       12.17      7.33 o
   2 -12   8        0.16        9.83      6.86 o
  -2 -11   8        0.35       -0.41      4.51 o
  -1 -11   8        0.39       -1.26      4.35 o
   0 -11   8        1.15        6.24      6.39 o
   1 -11   8        0.03       -2.96      6.08 o
   2 -11   8        1.93       -0.31      5.93 o
   3 -11   8       12.10        9.67      6.08 o
   4 -11   8        0.28       -0.62      6.24 o
   5 -11   8       36.61       44.24      5.15 o
  -4 -10   8        0.22        2.58      5.28 o
  -3 -10   8        4.72        5.32      4.44 o
  -2 -10   8        3.75        1.72      5.69 o
  -1 -10   8        1.89       -1.03      3.97 o
   0 -10   8        9.00        7.70      3.84 o
   1 -10   8        1.44        3.59      5.77 o
   2 -10   8       31.87       21.84      5.93 o
   3 -10   8       28.48       37.47      3.97 o
   4 -10   8        0.92        2.37      3.59 o
   5 -10   8       21.24       29.65     12.24 o
   6 -10   8       10.31       17.09      5.38 o
  -5  -9   8        8.22        8.04      4.17 o
  -4  -9   8        4.82        2.50      4.60 o
  -3  -9   8        0.33       -3.83      6.60 o
  -2  -9   8        1.34        2.29      4.76 o
  -1  -9   8       11.69       10.09      3.68 o
   0  -9   8      108.71      103.48      6.40 o
   1  -9   8        3.28        3.04      3.03 o
   2  -9   8       38.49       42.01      5.23 o
   3  -9   8        0.51        0.70      3.11 o
   4  -9   8        7.28       11.86      5.07 o
   5  -9   8       58.18       62.70      6.17 o
   6  -9   8        2.87        7.28      2.96 o
   7  -9   8       10.71       12.42      4.06 o
  -6  -8   8        0.02       -1.31      3.46 o
  -5  -8   8        2.73       -1.80      3.25 o
  -4  -8   8       41.15       41.15      3.59 o
  -3  -8   8        0.34       -0.12      2.55 o
  -2  -8   8        3.05        3.32      2.59 o
  -1  -8   8       28.18       28.07      2.72 o
   0  -8   8        7.95       10.79      2.04 o
   1  -8   8      100.77       86.31      6.71 o
   2  -8   8      116.04      123.14     11.08 o
   3  -8   8       54.45       41.47      5.69 o
   4  -8   8       13.14       12.36      2.40 o
   5  -8   8       50.15       48.60      3.20 o
   6  -8   8        0.04        1.00      2.67 o
   7  -8   8       62.45       64.24      3.83 o
   8  -8   8       24.10       38.51      5.15 o
  -7  -7   8        1.61        2.54      3.75 o
  -6  -7   8        6.22        3.00      3.20 o
  -5  -7   8        3.74        4.86      2.87 o
  -4  -7   8       67.51       58.79      3.72 o
  -3  -7   8        1.30        4.07      2.52 o
  -2  -7   8        5.18        3.33      2.36 o
  -1  -7   8       21.68       23.02      2.12 o
   0  -7   8        4.71        6.19      1.80 o
   1  -7   8       34.46       32.38      2.25 o
   2  -7   8       39.56       48.83      5.30 o
   3  -7   8        0.35        1.06      2.13 o
   4  -7   8        2.04        0.33      2.15 o
   5  -7   8       55.58       60.17      3.30 o
   6  -7   8        7.91        5.91      2.72 o
   7  -7   8       72.18       67.72      4.45 o
   8  -7   8       15.80       15.31      4.17 o
  -7  -6   8        2.34        5.26      4.57 o
  -6  -6   8        0.19       -1.47      2.90 o
  -5  -6   8       18.07       15.87      3.00 o
  -4  -6   8        3.30        5.53      3.92 o
  -3  -6   8       64.26       52.70      3.08 o
  -2  -6   8      110.86      108.62      3.66 o
  -1  -6   8       30.69       32.57      2.04 o
   0  -6   8       13.77        8.09      1.55 o
   1  -6   8       42.63       46.29      2.07 o
   2  -6   8       90.84      100.25     10.77 o
   3  -6   8       18.75       16.88      1.94 o
   4  -6   8      672.27      667.01     14.40 o
   5  -6   8       72.08       71.82      4.24 o
   6  -6   8       12.24       11.40      2.62 o
   7  -6   8      133.26      135.37      5.34 o
   8  -6   8       15.71       16.16      3.23 o
  -8  -5   8        0.02       -0.30      4.30 o
  -7  -5   8       16.58       19.75      5.46 o
  -6  -5   8        0.00        0.18      2.73 o
  -5  -5   8       18.09       17.14      2.75 o
  -4  -5   8       47.02       49.48      3.03 o
  -3  -5   8       56.42       55.06      3.29 o
  -2  -5   8       27.64       20.51      1.88 o
  -1  -5   8        0.82        1.52      1.20 o
   0  -5   8       12.89        6.74      1.00 o
   1  -5   8       58.90       54.19      1.77 o
   2  -5   8       70.89       78.08      2.86 o
   3  -5   8        1.12       -0.14      1.76 o
   4  -5   8       87.42       89.77      3.25 o
   5  -5   8        0.97        2.13      2.24 o
   6  -5   8       52.68       48.49      3.83 o
   7  -5   8       69.03       70.60      3.99 o
   8  -5   8        1.93        4.24      2.83 o
   9  -5   8       55.61       54.95      4.01 o
  -8  -4   8        0.19        0.31      5.77 o
  -7  -4   8        4.18        4.88      3.57 o
  -6  -4   8        1.59        5.55      2.64 o
  -5  -4   8       34.06       29.96      6.07 o
  -4  -4   8       22.12       22.40      2.42 o
  -3  -4   8      401.69      382.27      7.75 o
  -2  -4   8      237.13      239.32      4.66 o
  -1  -4   8       38.80       42.30      1.74 o
   0  -4   8      576.88      568.00      9.40 o
   1  -4   8      119.44      119.16      2.12 o
   2  -4   8        6.82       11.77      1.96 o
   3  -4   8       11.13       13.46      2.00 o
   4  -4   8      499.44      491.69     10.85 o
   5  -4   8       52.94       52.23      2.85 o
   6  -4   8      108.25      100.69      4.10 o
   7  -4   8      111.19      117.26      4.17 o
   8  -4   8        2.71       -1.16      2.55 o
   9  -4   8       71.47       82.65      3.92 o
  -9  -3   8        0.78        1.25      6.24 o
  -8  -3   8        0.64       -5.46      5.46 o
  -7  -3   8       65.22       56.48      6.55 o
  -6  -3   8        4.00        4.91      2.92 o
  -5  -3   8      152.18      154.60      6.35 o
  -4  -3   8       10.78       11.52      1.60 o
  -3  -3   8       80.55       67.25      2.16 o
  -2  -3   8       42.15       41.67      1.71 o
  -1  -3   8       15.78       19.71      1.13 o
   0  -3   8       93.36       85.61      2.79 o
   1  -3   8       55.18       53.19      1.41 o
   2  -3   8       40.59       48.82      1.97 o
   3  -3   8       36.96       39.12      1.91 o
   4  -3   8      125.38      124.50      3.40 o
   5  -3   8        0.31        3.83      1.89 o
   6  -3   8      105.73       99.51      3.66 o
   7  -3   8       19.51       19.06      2.31 o
   8  -3   8       42.57       42.41      2.98 o
   9  -3   8       69.99       72.55      3.65 o
  -9  -2   8        1.91        8.58      5.46 o
  -8  -2   8       12.58       17.16      5.77 o
  -7  -2   8        0.27        4.99      4.99 o
  -6  -2   8       99.89       96.17      3.93 o
  -5  -2   8       33.30       41.47      3.50 o
  -4  -2   8        2.32        4.82      1.44 o
  -3  -2   8       61.94       62.55      2.16 o
  -2  -2   8       55.61       53.89      1.61 o
  -1  -2   8       26.78       24.87      1.09 o
   0  -2   8      291.14      287.79      4.53 o
   1  -2   8      159.76      175.13      3.75 o
   2  -2   8        5.05        2.72      0.83 o
   3  -2   8       69.94       68.23      2.55 o
   4  -2   8       38.00       37.07      1.85 o
   5  -2   8      133.04      125.50      3.84 o
   6  -2   8      137.61      135.95      4.31 o
   7  -2   8       31.34       36.45      2.72 o
   8  -2   8       45.75       48.72      3.10 o
   9  -2   8       34.49       38.35      3.51 o
  -9  -1   8       12.73        5.15      5.93 o
  -8  -1   8        9.19       17.16      4.99 o
  -7  -1   8        0.72       -1.09      4.68 o
  -6  -1   8        4.62       -2.03      3.59 o
  -5  -1   8        5.96        8.61      1.82 o
  -4  -1   8       65.73       70.14      2.59 o
  -3  -1   8       46.21       47.47      1.73 o
  -2  -1   8      289.13      290.74      7.09 o
  -1  -1   8        7.42        6.63      0.88 o
   0  -1   8      248.64      244.63      4.49 o
   1  -1   8       26.49       26.47      1.18 o
   2  -1   8      185.82      183.27      3.78 o
   3  -1   8      712.91      696.24     13.52 o
   4  -1   8       90.53       75.01      2.46 o
   5  -1   8      207.40      185.96      4.88 o
   6  -1   8       47.76       50.53      2.72 o
   7  -1   8        6.52        6.20      2.30 o
   8  -1   8       38.79       39.21      4.17 o
  -9   0   8        3.45        6.86      5.46 o
  -8   0   8        1.06        1.56      4.83 o
  -7   0   8        0.79       -0.16      4.52 o
  -6   0   8      103.20      101.61      7.18 o
  -5   0   8        3.70        2.77      1.76 o
  -4   0   8        0.49        0.80      1.10 o
  -3   0   8        2.98        6.92      1.15 o
  -2   0   8      129.22      130.21      3.08 o
  -1   0   8       44.44       46.63      1.67 o
   0   0   8      544.33      542.59      9.37 o
   1   0   8       20.05       21.89      1.14 o
   2   0   8      304.28      306.49      6.31 o
   3   0   8      156.37      161.46      3.88 o
   4   0   8       41.68       40.62      2.12 o
   5   0   8      236.95      211.65      6.32 o
   6   0   8        1.13        1.92      2.79 o
   7   0   8       17.15       18.04      3.11 o
   8   0   8        4.44       -0.09      2.99 o
  -9   1   8       11.66       22.46      5.93 o
  -8   1   8        0.13        4.05      4.99 o
  -7   1   8        0.23        5.77      4.52 o
  -6   1   8      125.37      133.48      8.43 o
  -5   1   8        5.57        4.41      1.75 o
  -4   1   8       92.83       94.14      3.03 o
  -3   1   8      238.96      238.42      5.72 o
  -2   1   8       92.76       95.78      2.76 o
  -1   1   8      263.54      283.54      4.77 o
   0   1   8     1153.80     1158.71     18.94 o
   1   1   8       63.66       70.16      1.91 o
   2   1   8       77.62       75.46      2.45 o
   3   1   8      120.79      119.99      3.62 o
   4   1   8        0.38       -0.09      1.89 o
   5   1   8       87.99       84.63      3.55 o
   6   1   8       13.81       19.70      2.63 o
   7   1   8        2.97        5.54      3.86 o
   8   1   8        1.88        0.20      4.06 o
  -9   2   8        1.46       -5.46      5.46 o
  -8   2   8        5.45       -1.09      4.99 o
  -7   2   8       21.10       22.46      4.84 o
  -6   2   8      108.27       84.62     12.88 o
  -5   2   8        6.50       12.56      1.92 o
  -4   2   8      169.90      173.09      5.25 o
  -3   2   8       56.09       52.65      1.92 o
  -2   2   8       92.03       96.62      2.93 o
  -1   2   8      102.19      101.70      2.25 o
   0   2   8       72.48       73.26      2.16 o
   1   2   8      129.53      131.77      3.37 o
   2   2   8       92.21       90.70      3.93 o
   3   2   8       34.89       34.36      2.02 o
   4   2   8        5.71        3.30      1.52 o
   5   2   8       54.93       52.77      2.94 o
   6   2   8        2.95        1.57      4.91 o
   7   2   8       47.53       36.03      4.19 o
  -9   3   8       13.42       10.14      5.46 o
  -8   3   8        1.42        7.64      4.99 o
  -7   3   8      161.05      175.33      6.95 o
  -6   3   8      167.05      169.97      7.11 o
  -5   3   8        1.35        3.43      2.39 o
  -4   3   8      286.06      285.89      7.96 o
  -3   3   8       62.76       58.47      2.85 o
  -2   3   8      101.10      115.35      3.62 o
  -1   3   8      108.09      108.47      3.40 o
   0   3   8      115.48       95.53      2.86 o
   1   3   8      135.25      122.35      4.38 o
   2   3   8       67.43       65.93      2.63 o
   3   3   8        3.58        4.81      2.26 o
   4   3   8        0.89       -1.32      2.36 o
   5   3   8       18.87       21.47      3.63 o
   6   3   8        1.52        5.49      4.83 o
   7   3   8        3.34       -0.23      7.10 o
  -9   4   8       11.72       11.23      5.77 o
  -8   4   8        0.33       -4.68      4.68 o
  -7   4   8        3.47        7.98      3.06 o
  -6   4   8        0.70        0.66      2.59 o
  -5   4   8        6.41       11.03      3.04 o
  -4   4   8       47.92       51.20      2.85 o
  -3   4   8        1.24       -0.46      1.81 o
  -2   4   8       88.37      100.11      3.87 o
  -1   4   8       34.89       35.89      2.18 o
   0   4   8      216.73      226.92      5.75 o
   1   4   8       26.09       34.02      3.65 o
   2   4   8       33.18       34.20      2.67 o
   3   4   8       44.86       49.84      3.06 o
   4   4   8       43.83       46.44      3.27 o
   5   4   8        8.50        9.31      3.68 o
   6   4   8        2.92        1.56      3.90 o
  -9   5   8        2.78        7.17      5.46 o
  -8   5   8        0.87        7.85      3.59 o
  -7   5   8       39.72       35.63      3.73 o
  -6   5   8       31.70       29.92      6.40 o
  -5   5   8       22.42       29.19      3.42 o
  -4   5   8       95.26       83.59      6.32 o
  -3   5   8       47.60       29.86      3.19 o
  -2   5   8      265.77      245.29      8.71 o
  -1   5   8       10.81       11.15      2.33 o
   0   5   8       45.43       47.07      2.62 o
   1   5   8       14.51       18.64      2.10 o
   2   5   8       29.59       29.31      2.88 o
   3   5   8        0.49       -0.73      2.63 o
   4   5   8        5.59        6.37      2.93 o
   5   5   8        5.68        1.46      4.13 o
   6   5   8        1.40       -0.16      4.37 o
  -8   6   8        8.61       13.73      3.97 o
  -7   6   8       15.63       14.59      3.52 o
  -6   6   8        0.11        1.96      6.86 o
  -5   6   8       50.02       56.66      4.33 o
  -4   6   8        8.91        5.12      5.22 o
  -3   6   8       12.79       13.77      3.19 o
  -2   6   8      135.31      134.46      6.49 o
  -1   6   8       20.84       20.97      2.63 o
   0   6   8        2.49        5.07      2.55 o
   1   6   8       19.26       25.25      3.00 o
   2   6   8        1.63       -0.13      2.77 o
   3   6   8        2.08       -1.50      2.96 o
   4   6   8        7.06        5.32      3.18 o
   5   6   8        1.24       -3.16      5.30 o
  -8   7   8        9.07       13.41      4.19 o
  -7   7   8        6.26        6.47      4.44 o
  -6   7   8        6.70        6.92      4.60 o
  -5   7   8       23.25       25.41      3.79 o
  -4   7   8        6.52        4.27      3.59 o
  -3   7   8        0.15       -1.04      3.04 o
  -2   7   8       12.15       11.78      4.06 o
  -1   7   8        0.07        0.28      3.18 o
   0   7   8       26.74       28.31      3.34 o
   1   7   8        6.26        6.33      3.04 o
   2   7   8        2.14        1.38      3.14 o
   3   7   8       10.95       15.40      3.42 o
   4   7   8        0.22       -0.62      3.41 o
  -7   8   8       10.08       10.03      4.08 o
  -6   8   8       15.77       15.24      4.02 o
  -5   8   8        4.28        8.06      4.15 o
  -4   8   8        1.70        2.32      3.69 o
  -3   8   8       12.73        8.80      5.85 o
  -2   8   8        2.86        2.67      3.86 o
  -1   8   8        8.99        3.59      3.97 o
   0   8   8        0.32        2.68      3.68 o
   1   8   8        2.65        0.97      3.32 o
   2   8   8       19.06       21.89      3.81 o
   3   8   8        6.88        6.66      3.78 o
  -5   9   8        0.18        1.58      4.30 o
  -4   9   8        4.30        2.57      4.49 o
  -3   9   8        0.19       -0.76      4.24 o
  -2   9   8        6.30        7.86      4.31 o
  -1   9   8        0.02       -4.24      4.24 o
   0   9   8        3.57        2.97      4.76 o
   1   9   8        1.86       -0.96      3.69 o
  -1 -11   9       12.71       17.47      7.02 o
   0 -11   9        0.06        0.00      6.24 o
   1 -11   9        0.30        2.81      6.55 o
   2 -11   9        4.61        3.12      6.24 o
   3 -11   9        2.05        4.99      6.39 o
   4 -11   9        4.04        1.40      7.02 o
  -3 -10   9        0.08        5.51      3.66 o
  -2 -10   9        0.02       -3.23      3.23 o
  -1 -10   9        5.54        7.02      4.63 o
   0 -10   9        1.13        9.98      5.93 o
   1 -10   9        2.12       -5.61      5.61 o
   2 -10   9        7.84       15.81      5.69 o
   3 -10   9        0.75        2.04      3.56 o
   4 -10   9       25.95       28.68      4.38 o
   5 -10   9       10.02       13.21      4.38 o
   6 -10   9        0.11        0.52      4.30 o
  -4  -9   9        0.57        2.75      3.55 o
  -3  -9   9        0.53       -4.97      4.97 o
  -2  -9   9        6.75        4.53      3.01 o
  -1  -9   9        0.48        0.86      4.10 o
   0  -9   9        0.30        0.16      5.30 o
   1  -9   9       13.53       20.59      5.93 o
   2  -9   9       30.78       34.20      3.82 o
   3  -9   9       11.20        3.75      3.43 o
   4  -9   9        9.46        5.58      3.66 o
   5  -9   9       42.01       53.33      4.60 o
   6  -9   9       13.34       10.37      3.21 o
  -5  -8   9        0.49       -0.43      3.45 o
  -4  -8   9       14.32       18.35      3.32 o
  -3  -8   9        8.93       14.06      3.75 o
  -2  -8   9        7.52       11.04      4.29 o
  -1  -8   9        5.03        4.87      2.52 o
   0  -8   9        0.05       -0.61      2.33 o
   1  -8   9       37.26       41.18      5.46 o
   2  -8   9       57.97       62.39      4.12 o
   3  -8   9       63.34       52.15      8.11 o
   4  -8   9        9.22       11.15      3.63 o
   5  -8   9       27.46       34.69      3.25 o
   6  -8   9       21.99       18.42      3.09 o
   7  -8   9       36.04       36.56      3.65 o
  -6  -7   9        0.95       -1.09      5.11 o
  -5  -7   9        4.44        2.65      3.32 o
  -4  -7   9       36.33       32.57      5.32 o
  -3  -7   9        4.11        1.11      2.91 o
  -2  -7   9       25.79       29.99      2.89 o
  -1  -7   9        0.12        0.81      1.84 o
   0  -7   9        4.00        2.00      2.64 o
   1  -7   9       52.76       55.86      5.93 o
   2  -7   9       14.92       19.81      4.37 o
   3  -7   9      159.55      150.36      8.98 o
   4  -7   9        2.39        0.64      2.25 o
   5  -7   9       19.62       23.22      2.72 o
   6  -7   9       35.20       34.00      3.30 o
   7  -7   9       46.55       45.55      3.79 o
   8  -7   9        3.75        2.18      6.24 o
  -7  -6   9        1.31       -3.29      3.29 o
  -6  -6   9        0.02       -0.34      3.18 o
  -5  -6   9        0.40       -3.55      3.55 o
  -4  -6   9       31.09       30.91      3.05 o
  -3  -6   9       68.31       65.43      3.89 o
  -2  -6   9       23.70       24.19      4.12 o
  -1  -6   9        1.62        1.15      1.76 o
   0  -6   9       12.19       13.58      1.85 o
   1  -6   9      106.20      109.89      7.49 o
   2  -6   9        0.60       -0.16      4.05 o
   3  -6   9       61.56       56.17      3.56 o
   4  -6   9       41.38       48.54      2.87 o
   5  -6   9        1.34        0.65      2.91 o
   6  -6   9       70.75       72.52      4.75 o
   7  -6   9       12.49       11.80      3.00 o
   8  -6   9       10.41       13.02      3.29 o
  -7  -5   9        1.26        4.53      5.77 o
  -6  -5   9        0.04       -0.11      2.84 o
  -5  -5   9       10.89       12.56      2.75 o
  -4  -5   9        2.36        3.90      2.46 o
  -3  -5   9        4.25        1.30      2.17 o
  -2  -5   9        6.23        9.03      1.77 o
  -1  -5   9       42.29       47.44      2.18 o
   0  -5   9      109.71      105.70      3.65 o
   1  -5   9       82.25       91.87      7.18 o
   2  -5   9        5.62        2.99      1.52 o
   3  -5   9      251.78      251.01      7.17 o
   4  -5   9       16.51       17.97      2.06 o
   5  -5   9      145.87      143.39     13.63 o
   6  -5   9       53.67       57.93      2.87 o
   7  -5   9        1.46        1.85      2.45 o
   8  -5   9        8.87        7.79      3.71 o
  -8  -4   9        0.06        4.99      6.39 o
  -7  -4   9        0.51       -5.46      5.46 o
  -6  -4   9        6.43        8.23      3.58 o
  -5  -4   9        5.41        4.04      3.08 o
  -4  -4   9       12.60       13.52      3.03 o
  -3  -4   9        1.41       -0.11      1.84 o
  -2  -4   9      154.49      172.39      4.61 o
  -1  -4   9       18.29       20.41      1.43 o
   0  -4   9      388.40      384.53      8.83 o
   1  -4   9       48.22       56.09      1.85 o
   2  -4   9      152.55      138.48      5.33 o
   3  -4   9      345.57      340.58      7.93 o
   4  -4   9       18.54       15.69      1.79 o
   5  -4   9      110.39      111.22      4.51 o
   6  -4   9       38.15       47.00      2.78 o
   7  -4   9        9.38        7.54      2.45 o
   8  -4   9        1.27       -0.53      2.52 o
  -8  -3   9        0.74       -4.37      5.93 o
  -7  -3   9        0.76        7.64      5.46 o
  -6  -3   9        0.32        3.36      4.76 o
  -5  -3   9        0.16       -0.62      2.65 o
  -4  -3   9       26.63       25.08      2.22 o
  -3  -3   9      132.41      125.71      3.79 o
  -2  -3   9       19.99       17.53      1.66 o
  -1  -3   9       76.48       70.89      2.56 o
   0  -3   9      381.55      398.04      8.90 o
   1  -3   9        8.22        7.58      1.08 o
   2  -3   9      199.47      191.34      4.38 o
   3  -3   9      376.16      371.41      8.56 o
   4  -3   9       58.50       46.11      2.27 o
   5  -3   9       55.96       59.85      2.75 o
   6  -3   9       45.21       46.33      2.77 o
   7  -3   9        5.88        4.53      2.31 o
   8  -3   9        5.81        1.37      2.54 o
  -9  -2   9        0.15       -2.65      6.24 o
  -8  -2   9        3.02        1.56      5.61 o
  -7  -2   9        1.33        4.52      4.83 o
  -6  -2   9       45.42       47.43      5.77 o
  -5  -2   9        4.32        2.78      2.08 o
  -4  -2   9        0.87        0.25      1.78 o
  -3  -2   9      275.31      269.48      6.47 o
  -2  -2   9        3.18        2.09      1.42 o
  -1  -2   9      158.90      163.50      4.61 o
   0  -2   9      129.41      139.04      2.76 o
   1  -2   9       33.70       37.03      1.39 o
   2  -2   9      177.05      176.17      4.07 o
   3  -2   9       69.70       74.98      2.83 o
   4  -2   9       36.20       32.52      1.96 o
   5  -2   9       19.08       20.71      2.30 o
   6  -2   9       24.90       26.32      2.55 o
   7  -2   9       14.08        9.35      2.44 o
   8  -2   9        5.25        0.46      3.20 o
  -9  -1   9        2.48       -0.94      6.08 o
  -8  -1   9       12.75       10.76      5.77 o
  -7  -1   9       14.00       22.46      5.46 o
  -6  -1   9        6.36        6.24      4.52 o
  -5  -1   9        3.46       -2.03      4.06 o
  -4  -1   9       85.55       83.62      5.88 o
  -3  -1   9      158.28      168.54      4.50 o
  -2  -1   9       25.72       24.38      1.58 o
  -1  -1   9       51.81       50.53      2.05 o
   0  -1   9       42.17       44.33      1.65 o
   1  -1   9       69.07       66.47      3.81 o
   2  -1   9       62.25       67.34      3.27 o
   3  -1   9        7.68        8.68      1.91 o
   4  -1   9        3.07        1.54      2.06 o
   5  -1   9       89.04       98.26      3.64 o
   6  -1   9        3.06        0.15      2.08 o
   7  -1   9       24.79       29.75      2.77 o
   8  -1   9       17.83       16.16      3.02 o
  -9   0   9        2.97       -1.40      5.15 o
  -8   0   9        1.98       -3.28      5.46 o
  -7   0   9        1.88       -1.72      4.68 o
  -6   0   9       31.30       31.20      4.68 o
  -5   0   9        0.45       -0.94      4.05 o
  -4   0   9       95.85       94.97      3.19 o
  -3   0   9        1.50        2.54      1.19 o
  -2   0   9       64.97       64.44      2.14 o
  -1   0   9      102.84      102.57      2.66 o
   0   0   9       23.55       26.24      1.44 o
   1   0   9      148.82      152.59      3.97 o
   2   0   9       11.05       10.95      1.59 o
   3   0   9       20.66       23.26      2.47 o
   4   0   9       31.63       30.68      2.50 o
   5   0   9      171.74      176.28      5.79 o
   6   0   9        0.24        0.62      2.64 o
   7   0   9       67.30       69.99      3.95 o
   8   0   9        4.21        3.20      4.91 o
  -9   1   9        9.04        8.11      6.24 o
  -8   1   9       11.42       15.44      5.77 o
  -7   1   9        1.80        4.68      4.83 o
  -6   1   9       47.46       33.70      4.68 o
  -5   1   9        9.10       14.35      4.06 o
  -4   1   9       99.04       98.86      4.72 o
  -3   1   9       34.19       35.08      1.89 o
  -2   1   9       10.39       10.83      1.36 o
  -1   1   9       45.77       51.44      1.64 o
   0   1   9      291.12      272.73      5.37 o
   1   1   9      326.83      334.30      7.67 o
   2   1   9        1.99        1.86      1.49 o
   3   1   9        0.62        1.98      1.72 o
   4   1   9       20.13       26.58      2.57 o
   5   1   9       29.02       32.09      2.77 o
   6   1   9        7.29        9.16      2.77 o
   7   1   9       13.63       27.63      6.78 o
  -9   2   9        0.59       -5.61      5.61 o
  -8   2   9       19.45       25.74      5.93 o
  -7   2   9       37.81       38.22      5.62 o
  -6   2   9       11.43        7.95      4.37 o
  -5   2   9       13.78        4.93      4.84 o
  -4   2   9       47.71       51.93      2.74 o
  -3   2   9        0.61        1.26      1.40 o
  -2   2   9       44.58       51.55      2.20 o
  -1   2   9       85.19       83.62      2.90 o
   0   2   9       15.20       16.26      1.95 o
   1   2   9      776.59      758.28     16.32 o
   2   2   9        0.86        0.66      1.66 o
   3   2   9       23.87       22.87      2.56 o
   4   2   9       59.32       62.28      3.19 o
   5   2   9       10.49       11.12      3.57 o
   6   2   9        0.96       -3.02      3.55 o
   7   2   9       23.92       31.04      5.30 o
  -9   3   9        0.36        0.00      5.77 o
  -8   3   9        7.73       17.94      5.77 o
  -7   3   9       15.75       11.85      5.15 o
  -6   3   9       48.37       41.06      3.67 o
  -5   3   9       27.06       32.92      3.09 o
  -4   3   9       22.05       23.20      3.24 o
  -3   3   9        0.07        1.39      1.95 o
  -2   3   9       79.03       85.09      5.07 o
  -1   3   9       81.19       70.81      3.15 o
   0   3   9        3.31        1.12      1.62 o
   1   3   9       47.13       55.22      4.15 o
   2   3   9       30.41       28.16      2.61 o
   3   3   9       26.06       25.71      2.63 o
   4   3   9       29.79       34.64      3.75 o
   5   3   9        0.37       -1.51      3.69 o
   6   3   9        2.75        5.26      3.97 o
  -8   4   9        8.19       16.69      5.46 o
  -7   4   9        0.23       -3.59      4.83 o
  -6   4   9       66.90       74.67      4.47 o
  -5   4   9       44.46       46.26      3.57 o
  -4   4   9        0.32        1.90      2.49 o
  -3   4   9        3.32        9.78      2.91 o
  -2   4   9       38.29       42.66      3.37 o
  -1   4   9       52.63       44.94      2.78 o
   0   4   9        4.87       11.67      1.97 o
   1   4   9      166.41      164.04      4.84 o
   2   4   9       65.27       57.36      5.10 o
   3   4   9       42.94       48.29      5.53 o
   4   4   9       35.33       40.51      4.19 o
   5   4   9       16.38       10.67      4.13 o
   6   4   9        0.44       -0.31      4.13 o
  -8   5   9       19.68       14.19      5.77 o
  -7   5   9        0.59        3.82      3.53 o
  -6   5   9        0.92        5.17      3.36 o
  -5   5   9        1.67        2.11      3.19 o
  -4   5   9        2.27        3.57      3.19 o
  -3   5   9       56.56       41.80      3.84 o
  -2   5   9       38.54       32.94      3.57 o
  -1   5   9        3.62       -0.78      2.30 o
   0   5   9        1.40        3.14      2.47 o
   1   5   9       25.02       27.39      3.04 o
   2   5   9        4.25        4.55      2.78 o
   3   5   9       20.51       25.47      5.16 o
   4   5   9        2.64       -1.97      3.18 o
   5   5   9       38.59       46.70      5.02 o
  -8   6   9        4.99        4.06      3.71 o
  -7   6   9        1.61        6.11      6.94 o
  -6   6   9        0.32       -1.67      3.24 o
  -5   6   9       21.02       24.11      3.95 o
  -4   6   9        0.78        3.92      3.06 o
  -3   6   9       25.79       32.55      3.91 o
  -2   6   9       66.09       54.06      7.80 o
  -1   6   9        5.07        4.95      3.22 o
   0   6   9        2.78        3.51      2.73 o
   1   6   9       33.17       36.89      3.36 o
   2   6   9       19.98       30.25      3.79 o
   3   6   9        7.33        8.88      3.21 o
   4   6   9       14.40       12.29      3.49 o
  -7   7   9        1.16       -0.06      6.63 o
  -6   7   9        0.36       -0.83      3.69 o
  -5   7   9       36.02       37.10      4.53 o
  -4   7   9        0.34        1.57      3.47 o
  -3   7   9        7.58       12.80      4.12 o
  -2   7   9        3.24        6.75      3.97 o
  -1   7   9        9.51        7.95      4.11 o
   0   7   9       33.84       38.83      3.76 o
   1   7   9        2.60        2.45      3.18 o
   2   7   9        6.17        6.70      3.35 o
   3   7   9        0.66        5.20      3.44 o
  -6   8   9        0.44       -1.17      4.15 o
  -5   8   9        7.53        1.83      4.31 o
  -4   8   9        0.65       -0.57      3.91 o
  -3   8   9       12.73       17.43      4.60 o
  -2   8   9        3.35       -4.08      4.08 o
  -1   8   9       12.15       12.82      4.47 o
   0   8   9        0.67       -3.38      4.24 o
   1   8   9       16.84       13.56      4.30 o
  -3   9   9        4.17       -0.46      4.04 o
  -2   9   9        4.03        6.70      4.57 o
  -1   9   9       15.94       25.42      7.17 o
   0 -11  10        0.09       -1.25      6.86 o
   1 -11  10        0.62        7.64      7.02 o
   2 -11  10        0.65       -4.52      6.55 o
   3 -11  10        0.98       -2.65      6.86 o
  -2 -10  10        0.05        1.40      3.45 o
  -1 -10  10        7.62        7.64      6.55 o
   0 -10  10        2.04       -1.56      6.39 o
   1 -10  10       13.59       26.36      6.55 o
   2 -10  10        4.17        1.55      5.07 o
   3 -10  10        1.18        0.93      3.77 o
   4 -10  10       46.65       56.72      5.09 o
   5 -10  10        3.56        6.05      4.16 o
  -4  -9  10        2.09       -0.14      3.46 o
  -3  -9  10        5.95        7.16      3.39 o
  -2  -9  10        0.15       -3.46      3.46 o
  -1  -9  10        2.95        3.92      2.96 o
   0  -9  10       13.89        8.89      5.93 o
   1  -9  10       12.33       17.94      5.93 o
   2  -9  10        0.73        3.63      3.59 o
   3  -9  10        1.54        1.04      3.62 o
   4  -9  10        7.36        5.11      5.22 o
   5  -9  10        8.83        3.71      4.08 o
   6  -9  10       28.48       32.06      4.91 o
  -5  -8  10        0.12       -3.50      3.50 o
  -4  -8  10        0.50        0.14      3.31 o
  -3  -8  10        1.77       -0.12      3.03 o
  -2  -8  10        7.91        8.17      2.94 o
  -1  -8  10        1.72        3.15      2.70 o
   0  -8  10        0.66        0.94      5.30 o
   1  -8  10        3.29        6.71      5.15 o
   2  -8  10        1.30       -0.16      5.30 o
   3  -8  10       82.26       90.01      5.23 o
   4  -8  10        2.36        0.17      3.48 o
   5  -8  10       10.76        4.22      3.73 o
   6  -8  10       19.60       16.36      3.31 o
  -6  -7  10        2.18        0.27      3.57 o
  -5  -7  10        1.28       -3.21      3.21 o
  -4  -7  10        0.01       -2.68      2.87 o
  -3  -7  10        2.32        0.32      2.83 o
  -2  -7  10       11.65        9.36      2.64 o
  -1  -7  10        4.38        1.93      2.40 o
   0  -7  10       40.98       43.51      3.64 o
   1  -7  10       31.13       41.03      5.30 o
   2  -7  10        0.61        2.18      4.21 o
   3  -7  10      210.19      217.24      8.33 o
   4  -7  10        0.69        0.86      3.42 o
   5  -7  10        8.97        7.03      2.87 o
   6  -7  10       11.79       12.88      3.08 o
   7  -7  10        9.99       11.85      3.43 o
  -6  -6  10        1.56        4.13      4.19 o
  -5  -6  10        0.05        0.22      3.21 o
  -4  -6  10        1.99        0.98      2.87 o
  -3  -6  10        2.54        5.04      2.67 o
  -2  -6  10       11.18       15.15      2.57 o
  -1  -6  10       94.29       74.86      3.62 o
   0  -6  10        0.76       -0.66      2.51 o
   1  -6  10        0.09       -2.96      4.37 o
   2  -6  10       22.07       15.60      4.21 o
   3  -6  10       16.81       21.21      4.99 o
   4  -6  10       32.72       25.08      2.36 o
   5  -6  10       30.91       32.53      2.62 o
   6  -6  10       35.65       41.57      2.82 o
   7  -6  10        0.52       -1.42      2.67 o
  -7  -5  10        2.23       -1.40      5.93 o
  -6  -5  10        8.28       10.14      6.00 o
  -5  -5  10        4.76        5.42      8.81 o
  -4  -5  10       44.99       34.91      3.62 o
  -3  -5  10      109.61      107.55      8.12 o
  -2  -5  10        0.05        0.34      2.15 o
  -1  -5  10       81.27       68.21      3.23 o
   0  -5  10        0.84        1.74      1.79 o
   1  -5  10        5.53        6.18      2.66 o
   2  -5  10        8.85        4.99      4.21 o
   3  -5  10      112.93      126.77      5.19 o
   4  -5  10       81.79       87.24      3.31 o
   5  -5  10       18.34       21.56      2.45 o
   6  -5  10       45.15       56.34      3.21 o
   7  -5  10        1.94        0.19      3.15 o
  -7  -4  10        4.89        5.77      6.08 o
  -6  -4  10        8.71        4.91      4.91 o
  -5  -4  10        0.01       -0.88      3.36 o
  -4  -4  10       17.54       21.31      3.47 o
  -3  -4  10        1.29        0.50      2.70 o
  -2  -4  10       70.73       67.83      2.77 o
  -1  -4  10        9.74       11.81      1.73 o
   0  -4  10        1.25        0.74      1.50 o
   1  -4  10        4.61        2.83      2.28 o
   2  -4  10       12.59        9.29      3.44 o
   3  -4  10       17.83       22.81      2.05 o
   4  -4  10       21.90       20.55      2.28 o
   5  -4  10       78.59       76.90      3.15 o
   6  -4  10       29.79       37.07      2.81 o
   7  -4  10       61.51       66.21      3.46 o
   8  -4  10       32.40       34.45      3.19 o
  -8  -3  10        0.02        1.87      5.61 o
  -7  -3  10       14.15        4.84      5.15 o
  -6  -3  10        3.42        4.68      4.68 o
  -5  -3  10        1.50        2.06      3.14 o
  -4  -3  10       24.09       22.00      3.19 o
  -3  -3  10       50.01       54.68      2.48 o
  -2  -3  10        0.80        1.07      1.59 o
  -1  -3  10        6.31        6.61      1.59 o
   0  -3  10       71.12       76.30      2.84 o
   1  -3  10       12.23       11.41      1.78 o
   2  -3  10       12.88       14.31      2.12 o
   3  -3  10       25.93       26.37      2.50 o
   4  -3  10       22.61       23.66      3.81 o
   5  -3  10       38.52       43.31      3.31 o
   6  -3  10        5.79        7.33      2.49 o
   7  -3  10       37.65       42.24      3.33 o
   8  -3  10       18.12       18.54      2.99 o
  -8  -2  10        0.02        6.39      5.61 o
  -7  -2  10        0.21        0.78      5.61 o
  -6  -2  10        2.41        5.46      4.99 o
  -5  -2  10        8.39        4.77      3.08 o
  -4  -2  10        2.29        3.12      1.99 o
  -3  -2  10        0.16        0.93      1.61 o
  -2  -2  10        8.11        7.24      1.71 o
  -1  -2  10      130.74      141.93      4.62 o
   0  -2  10       40.95       42.39      2.56 o
   1  -2  10      101.05       94.43      4.89 o
   2  -2  10       60.49       64.03      4.98 o
   3  -2  10       33.67       31.18      2.72 o
   4  -2  10      203.39      188.62     14.76 o
   5  -2  10       20.82       26.56      2.61 o
   6  -2  10        1.22       -0.02      2.32 o
   7  -2  10       33.53       29.50      2.88 o
  -8  -1  10        3.39        5.15      5.93 o
  -7  -1  10       42.50       31.04      5.30 o
  -6  -1  10        1.27       -4.68      4.68 o
  -5  -1  10       34.33       28.24      4.99 o
  -4  -1  10        0.66       -2.09      3.74 o
  -3  -1  10       16.54       19.20      1.85 o
  -2  -1  10       25.06       24.75      1.85 o
  -1  -1  10      206.93      224.23      4.94 o
   0  -1  10        5.76        3.85      2.02 o
   1  -1  10        7.20        3.44      2.87 o
   2  -1  10      113.39      111.13      4.27 o
   3  -1  10       10.58        8.66      2.17 o
   4  -1  10      152.34      147.46      6.45 o
   5  -1  10        4.77       10.16      2.55 o
   6  -1  10        3.24        4.37      2.65 o
   7  -1  10        5.15        9.74      3.25 o
  -8   0  10        0.04        1.72      5.93 o
  -7   0  10       19.96       18.09      5.77 o
  -6   0  10       14.81       20.90      4.68 o
  -5   0  10       16.11        9.51      4.68 o
  -4   0  10       11.71       12.39      2.75 o
  -3   0  10        3.78        5.23      1.91 o
  -2   0  10       19.65       23.30      1.72 o
  -1   0  10       44.52       44.96      2.48 o
   0   0  10        8.92        8.42      1.60 o
   1   0  10       76.72       81.71      2.94 o
   2   0  10       58.48       63.11      2.61 o
   3   0  10        3.50        4.67      4.44 o
   4   0  10       41.27       45.72      4.52 o
   5   0  10        1.48        5.60      2.52 o
   6   0  10        7.30        5.19      2.84 o
   7   0  10       14.28       23.62      3.29 o
  -8   1  10        4.94        6.55      5.93 o
  -7   1  10       10.51       17.16      5.46 o
  -6   1  10        2.93        2.65      4.52 o
  -5   1  10       19.90       18.41      4.68 o
  -4   1  10        0.25        0.02      2.59 o
  -3   1  10       23.98       29.26      1.86 o
  -2   1  10       61.25       61.03      2.79 o
  -1   1  10        3.14        6.42      1.94 o
   0   1  10       10.10        9.07      2.00 o
   1   1  10      177.82      178.74      4.82 o
   2   1  10       23.98       20.35      2.00 o
   3   1  10       53.80       58.43      3.97 o
   4   1  10       57.78       52.95      3.23 o
   5   1  10        1.62        2.66      3.16 o
   6   1  10       33.27       35.24      4.46 o
   7   1  10       20.26       30.70      4.85 o
  -8   2  10       17.22       32.29      6.40 o
  -7   2  10        0.68        2.96      4.99 o
  -6   2  10        7.92       11.23      4.83 o
  -5   2  10       11.73       17.31      4.68 o
  -4   2  10       34.18       30.19      2.89 o
  -3   2  10       16.81       21.34      2.30 o
  -2   2  10       24.80       27.10      3.78 o
  -1   2  10        5.21        3.37      2.18 o
   0   2  10       65.18       50.99      2.86 o
   1   2  10      173.02      170.26      4.79 o
   2   2  10        7.21       13.48      2.51 o
   3   2  10        9.96       13.38      3.74 o
   4   2  10        0.29        0.42      2.44 o
   5   2  10        0.14        3.12      3.86 o
   6   2  10        5.19        4.96      6.16 o
  -8   3  10        4.28        1.56      5.77 o
  -7   3  10        0.37       -2.81      4.99 o
  -6   3  10        0.62        5.93      4.68 o
  -5   3  10       16.92       21.52      3.30 o
  -4   3  10       25.41       23.61      2.55 o
  -3   3  10       98.71      109.78      5.46 o
  -2   3  10       10.55       11.14      2.33 o
  -1   3  10       42.43       42.65      2.69 o
   0   3  10       55.79       60.79      3.11 o
   1   3  10        4.24       -0.08      2.03 o
   2   3  10       31.93       36.02      2.91 o
   3   3  10       12.99       17.53      3.22 o
   4   3  10        0.68       -1.72      3.75 o
   5   3  10        0.08       -3.77      3.77 o
   6   3  10       28.51       30.73      4.96 o
  -8   4  10        2.88        4.83      5.77 o
  -7   4  10       14.08       11.54      5.46 o
  -6   4  10        6.34       12.32      5.15 o
  -5   4  10       37.18       35.47      3.80 o
  -4   4  10        0.05        1.40      4.76 o
  -3   4  10      128.42      134.35      6.24 o
  -2   4  10        0.63        1.00      2.73 o
  -1   4  10       33.47       40.26      2.89 o
   0   4  10        2.48        8.81      3.81 o
   1   4  10        3.20        6.48      2.66 o
   2   4  10        0.36       -1.17      2.92 o
   3   4  10        2.17       -0.62      2.91 o
   4   4  10       13.92       20.94      9.83 o
   5   4  10        0.14        2.51      4.37 o
  -7   5  10        2.54        1.56      5.46 o
  -6   5  10       23.80       21.67      4.21 o
  -5   5  10        6.84        4.43      3.33 o
  -4   5  10       34.71       36.99      4.08 o
  -3   5  10       18.62       25.41      3.56 o
  -2   5  10        0.49        0.07      3.14 o
  -1   5  10       14.44       15.39      3.78 o
   0   5  10       19.69       13.92      2.90 o
   1   5  10        3.40        5.58      2.81 o
   2   5  10        3.24       -1.94      2.95 o
   3   5  10        1.50        0.88      3.15 o
   4   5  10       11.56        9.33      4.47 o
  -7   6  10        3.13        5.39      4.02 o
  -6   6  10        1.92        2.76      3.59 o
  -5   6  10        0.90       -3.37      3.37 o
  -4   6  10        1.45        1.36      3.36 o
  -3   6  10        1.30        4.14      3.82 o
  -2   6  10        9.72        5.96      3.79 o
  -1   6  10       15.79       16.07      3.91 o
   0   6  10        0.93       -1.69      2.94 o
   1   6  10        3.14        1.87      3.16 o
   2   6  10        8.00        4.84      3.24 o
   3   6  10        1.46       -1.06      4.01 o
  -6   7  10        0.89        1.61      4.11 o
  -5   7  10        0.21        2.37      4.08 o
  -4   7  10        1.84        5.22      4.15 o
  -3   7  10        8.27        4.96      4.60 o
  -2   7  10        1.41        3.01      4.19 o
  -1   7  10        1.35        0.64      6.71 o
   0   7  10        1.29        0.62      4.19 o
   1   7  10        8.67       10.70      3.62 o
   2   7  10       15.65       18.23      3.85 o
  -4   8  10        0.09       -0.26      4.28 o
  -3   8  10        2.80        4.14      4.64 o
  -2   8  10        0.66        2.85      4.41 o
  -1   8  10        0.12       -4.71      4.71 o
  -1 -10  11        0.73        4.52      6.86 o
   0 -10  11        2.57        1.40      6.71 o
   1 -10  11        4.44        0.78      6.24 o
   2 -10  11       18.32       15.46      4.15 o
   3 -10  11        0.40       -3.95      3.97 o
  -3  -9  11        2.25        2.65      4.67 o
  -2  -9  11        2.96       -0.47      3.29 o
  -1  -9  11        2.08        7.95      6.24 o
   0  -9  11        6.09        0.78      6.24 o
   1  -9  11        5.97        7.33      5.46 o
   2  -9  11       18.38       24.14      3.92 o
   3  -9  11        2.81        0.06      3.89 o
   4  -9  11        3.85        2.15      6.94 o
   5  -9  11        5.19       12.72      4.52 o
  -4  -8  11        6.52        4.29      3.48 o
  -3  -8  11        4.07        4.02      3.28 o
  -2  -8  11        0.07       -1.02      2.96 o
  -1  -8  11        0.11       -0.94      5.77 o
   0  -8  11        0.37       -5.46      5.46 o
   1  -8  11        0.93       -4.52      5.46 o
   2  -8  11       17.39        9.20      4.99 o
   3  -8  11        0.36        2.82      3.59 o
   4  -8  11        3.39        5.02      4.08 o
   5  -8  11        3.94        3.02      4.30 o
   6  -8  11       14.77       18.15      6.47 o
  -5  -7  11        1.35       -2.53      4.68 o
  -4  -7  11        1.44        1.12      3.90 o
  -3  -7  11        2.38       -1.26      3.73 o
  -2  -7  11        0.41       -2.06      3.36 o
  -1  -7  11        2.91        2.48      3.22 o
   0  -7  11       13.64       12.79      4.84 o
   1  -7  11        0.98       -4.99      5.15 o
   2  -7  11        3.18       -1.56      5.15 o
   3  -7  11       14.51        7.17      5.62 o
   4  -7  11        0.11       -1.37      3.80 o
   5  -7  11       28.83       25.01      4.68 o
   6  -7  11        0.52        5.30      3.35 o
  -6  -6  11        1.16       -0.74      7.80 o
  -5  -6  11        0.06        0.48      6.63 o
  -4  -6  11        0.18        0.12      7.25 o
  -3  -6  11        2.12       -3.29      3.29 o
  -2  -6  11        2.21        2.36      3.15 o
  -1  -6  11       32.02       29.25      6.71 o
   0  -6  11        4.44        1.40      4.99 o
   1  -6  11        8.48       14.82      4.84 o
   2  -6  11       60.70       62.41      6.71 o
   3  -6  11        0.39        2.50      5.15 o
   4  -6  11       77.02       63.24      4.69 o
   5  -6  11       39.35       45.65      3.09 o
   6  -6  11        6.21        6.90      2.71 o
   7  -6  11        2.64        7.24      4.83 o
  -6  -5  11        0.21       -2.11      4.02 o
  -5  -5  11        9.48        6.45      4.21 o
  -4  -5  11       12.41       13.51      3.51 o
  -3  -5  11       32.72       39.01      3.91 o
  -2  -5  11       19.27       16.16      3.24 o
  -1  -5  11       44.12       41.65      3.64 o
   0  -5  11        3.70        5.27      2.81 o
   1  -5  11       30.48       25.74      4.99 o
   2  -5  11       65.58       72.24      6.55 o
   3  -5  11       14.49        2.96      4.84 o
   4  -5  11        1.49       -1.86      2.15 o
   5  -5  11        2.78        6.15      2.35 o
   6  -5  11       14.18        8.64      2.73 o
   7  -5  11        1.31        2.63      2.80 o
  -7  -4  11        0.59       -6.24      6.24 o
  -6  -4  11        0.01       -5.61      5.61 o
  -5  -4  11        1.49       -3.46      3.46 o
  -4  -4  11        9.21       18.81      3.64 o
  -3  -4  11       28.47       23.61      5.38 o
  -2  -4  11       34.89       34.06      2.88 o
  -1  -4  11       78.54       81.97      3.57 o
   0  -4  11        6.01        3.04      2.55 o
   1  -4  11       96.40       96.61      6.87 o
   2  -4  11       43.79       51.95      5.62 o
   3  -4  11       24.50       25.62      2.57 o
   4  -4  11      108.49      111.11      4.05 o
   5  -4  11       29.23       34.15      2.79 o
   6  -4  11        4.15        3.54      2.59 o
   7  -4  11        7.36        7.36      2.86 o
  -7  -3  11        3.73       -4.83      5.93 o
  -6  -3  11        1.43        0.16      5.46 o
  -5  -3  11        9.45       10.14      3.20 o
  -4  -3  11        7.71        3.48      3.03 o
  -3  -3  11       23.54       24.25      3.25 o
  -2  -3  11        0.85       -0.57      1.79 o
  -1  -3  11       34.88       34.51      3.19 o
   0  -3  11        1.75       -0.47      2.44 o
   1  -3  11       16.48       21.21      4.52 o
   2  -3  11       44.89       56.97      3.73 o
   3  -3  11        8.28        6.50      2.91 o
   4  -3  11       27.76       30.55      3.63 o
   5  -3  11        6.09        3.72      2.45 o
   6  -3  11        6.91        9.22      2.60 o
   7  -3  11        0.44       -0.32      2.74 o
  -8  -2  11        0.32        0.62      5.46 o
  -7  -2  11        0.04        1.25      5.30 o
  -6  -2  11        4.34        5.93      5.46 o
  -5  -2  11        1.85       -1.72      4.83 o
  -4  -2  11        5.02        5.81      2.88 o
  -3  -2  11        0.06       -1.96      2.19 o
  -2  -2  11       46.61       50.18      2.96 o
  -1  -2  11       39.48       40.49      3.13 o
   0  -2  11       75.44       69.08      3.86 o
   1  -2  11       58.38       42.33     14.90 o
   2  -2  11        5.61        8.28      2.75 o
   3  -2  11        8.08       13.04      2.88 o
   4  -2  11       33.84       38.76      7.02 o
   5  -2  11        3.58        2.72      2.74 o
   6  -2  11       22.38       25.36      3.29 o
   7  -2  11        0.96       -2.35      3.34 o
  -8  -1  11        2.40        1.09      6.08 o
  -7  -1  11       11.85        9.20      5.15 o
  -6  -1  11        7.57       -0.47      5.30 o
  -5  -1  11        8.02        7.49      4.52 o
  -4  -1  11        5.88        3.93      2.97 o
  -3  -1  11       16.87       18.14      2.36 o
  -2  -1  11       24.17       23.92      2.40 o
  -1  -1  11       38.28       37.76      3.03 o
   0  -1  11      125.06      134.37      8.04 o
   1  -1  11       12.37        5.15      1.51 o
   2  -1  11        5.55        6.27      2.27 o
   3  -1  11       28.98       33.59      3.58 o
   4  -1  11       38.28       37.50      4.13 o
   5  -1  11        0.41       -1.45      3.04 o
   6  -1  11       28.62       32.25      4.90 o
   7  -1  11        0.16        1.71      3.23 o
  -8   0  11        5.07        3.90      5.93 o
  -7   0  11       10.86        9.20      5.77 o
  -6   0  11        7.48        2.96      4.52 o
  -5   0  11       38.85       45.71      5.30 o
  -4   0  11       11.53       10.45      4.52 o
  -3   0  11       14.13       16.32      2.26 o
  -2   0  11        5.01        6.47      3.74 o
  -1   0  11        3.03        0.77      1.33 o
   0   0  11      188.38      197.61      5.86 o
   1   0  11        0.42        0.41      2.02 o
   2   0  11        8.84        8.54      2.34 o
   3   0  11        1.16        4.21      4.29 o
   4   0  11        0.18        0.95      3.19 o
   5   0  11        1.17        0.77      2.87 o
   6   0  11       12.97       17.28      3.37 o
  -8   1  11        0.17       -0.78      5.93 o
  -7   1  11        4.86        3.74      5.46 o
  -6   1  11        1.17        3.74      5.15 o
  -5   1  11       16.91       15.13      4.52 o
  -4   1  11        8.19       10.92      4.37 o
  -3   1  11       63.32       62.41      5.62 o
  -2   1  11       27.59       25.17      2.37 o
  -1   1  11       12.09       14.19      2.28 o
   0   1  11      114.18      120.08      4.45 o
   1   1  11        4.45        5.20      2.29 o
   2   1  11       19.13       21.46      3.25 o
   3   1  11        9.33       11.33      3.59 o
   4   1  11       14.77       13.67      3.21 o
   5   1  11        0.15        2.29      3.28 o
   6   1  11       12.82       11.25      4.24 o
  -8   2  11        0.54       -3.90      5.77 o
  -7   2  11        2.71       12.79      5.77 o
  -6   2  11        4.57        3.28      5.15 o
  -5   2  11        0.74        3.74      4.68 o
  -4   2  11        1.05        3.43      3.90 o
  -3   2  11        2.08        3.67      2.87 o
  -2   2  11        0.35        2.48      2.22 o
  -1   2  11       10.72       14.07      2.35 o
   0   2  11        0.51       -0.15      2.17 o
   1   2  11        0.71        4.49      2.41 o
   2   2  11       19.19       18.31      2.96 o
   3   2  11       35.87       43.64      4.14 o
   4   2  11        3.52        6.50      3.80 o
   5   2  11        3.10        1.91      4.00 o
  -7   3  11       18.29       12.63      5.62 o
  -6   3  11       22.50       16.07      5.30 o
  -5   3  11        1.63        4.52      4.83 o
  -4   3  11        0.71        4.53      3.08 o
  -3   3  11       35.79       39.13      3.57 o
  -2   3  11       16.84       11.57      3.24 o
  -1   3  11        3.63        5.34      2.34 o
   0   3  11      167.57      163.25      5.60 o
   1   3  11       48.21       37.41      3.12 o
   2   3  11        7.53        8.99      2.79 o
   3   3  11       30.63       32.84      4.19 o
   4   3  11       14.11       17.23      4.13 o
   5   3  11        0.61       -1.53      4.13 o
  -7   4  11       10.61       14.82      5.93 o
  -6   4  11        1.37        2.65      4.68 o
  -5   4  11        2.03        2.81      4.99 o
  -4   4  11       12.88        8.23      3.47 o
  -3   4  11       12.99       17.23      3.68 o
  -2   4  11        1.04        4.32      3.33 o
  -1   4  11        0.27       -0.62      3.75 o
   0   4  11        0.54        1.01      2.85 o
   1   4  11       43.25       44.94      3.54 o
   2   4  11        9.07        7.35      3.13 o
   3   4  11        0.55       -4.44      4.44 o
   4   4  11       38.18       46.90      4.90 o
  -6   5  11       26.60       34.94      6.24 o
  -5   5  11        0.04       -0.22      4.37 o
  -4   5  11        7.35        9.78      3.79 o
  -3   5  11       19.44       16.94      3.51 o
  -2   5  11        4.45        1.24      6.47 o
  -1   5  11        6.35        5.51      4.37 o
   0   5  11       14.14       14.46      3.01 o
   1   5  11        0.05        0.82      3.14 o
   2   5  11        8.82       16.08      3.36 o
   3   5  11        3.38        2.29      4.39 o
  -6   6  11        0.06        6.29      3.97 o
  -5   6  11        2.44        4.51      3.59 o
  -4   6  11        0.90        1.70      3.97 o
  -3   6  11        0.82        1.08      3.79 o
  -2   6  11        4.45        2.27      4.00 o
  -1   6  11        8.27        9.56      4.19 o
   0   6  11        0.02       -0.45      4.02 o
   1   6  11        2.23        4.26      3.92 o
   2   6  11        5.61        3.51      3.45 o
  -4   7  11        1.66       -4.22      4.22 o
  -3   7  11       16.08       16.09      4.60 o
  -2   7  11        6.31       21.48      4.79 o
  -1   7  11        0.34       -4.37      4.37 o
   0   7  11        8.04       11.81      8.42 o
  -2  -9  12        0.06       -5.77      6.86 o
  -1  -9  12        0.07        4.83      6.71 o
   0  -9  12        4.51       11.54      6.39 o
   1  -9  12        0.07        2.34      6.55 o
   2  -9  12       28.53       18.17      4.26 o
   3  -9  12        1.05       -4.19      4.19 o
  -3  -8  12        0.01        0.76      4.35 o
  -2  -8  12        1.34       -3.91      4.76 o
  -1  -8  12        1.32        6.39      6.24 o
   0  -8  12        4.63        1.09      5.93 o
   1  -8  12        3.02        3.28      6.08 o
   2  -8  12       17.02       12.63      6.40 o
   3  -8  12        1.94       -3.25      4.04 o
   4  -8  12       14.59       21.31      4.63 o
   5  -8  12        2.50        3.24      4.26 o
  -4  -7  12        0.40       -0.35      4.30 o
  -3  -7  12        2.48        2.12      4.06 o
  -2  -7  12        4.55        0.48      3.63 o
  -1  -7  12        0.17        7.17      5.61 o
   0  -7  12        0.00       -1.25      5.61 o
   1  -7  12        5.93       13.57      5.77 o
   2  -7  12        9.32       15.44      5.46 o
   3  -7  12        0.59        5.30      5.93 o
   4  -7  12       10.40       16.33      5.07 o
   5  -7  12        4.36        2.41      4.08 o
  -5  -6  12        1.97       -3.01      4.04 o
  -4  -6  12        1.78        5.04      4.02 o
  -3  -6  12        3.74        1.63      6.32 o
  -2  -6  12        3.91       -0.79      3.40 o
  -1  -6  12        0.89        8.27      5.46 o
   0  -6  12        0.14        5.15      4.99 o
   1  -6  12        1.80        5.30      4.68 o
   2  -6  12       16.34       26.36      5.93 o
   3  -6  12        0.50        5.77      5.46 o
   4  -6  12       13.25       13.93      4.06 o
   5  -6  12        8.78        8.58      6.08 o
   6  -6  12        9.30       11.00      6.47 o
  -6  -5  12        0.67        1.40      6.39 o
  -5  -5  12        1.88       10.75      4.13 o
  -4  -5  12        0.06       -2.06      3.58 o
  -3  -5  12        0.27       -0.93      3.30 o
  -2  -5  12        1.98        0.48      3.43 o
  -1  -5  12        2.21        0.46      3.06 o
   0  -5  12        3.26       -1.56      4.68 o
   1  -5  12        1.67        1.09      5.15 o
   2  -5  12       19.25       29.32      5.77 o
   3  -5  12       30.09       20.59      5.77 o
   4  -5  12        4.94       11.70      3.79 o
   5  -5  12        3.87        4.61      2.81 o
   6  -5  12       13.00       15.58      2.78 o
  -6  -4  12        2.62        4.68      6.08 o
  -5  -4  12        0.60       -2.82      3.74 o
  -4  -4  12       14.50       11.65      6.47 o
  -3  -4  12        1.16        0.35      3.19 o
  -2  -4  12       33.72       35.96      3.75 o
  -1  -4  12        6.19        0.07      3.06 o
   0  -4  12        1.24       -1.56      4.05 o
   1  -4  12        1.13        1.56      4.68 o
   2  -4  12        1.31       -2.50      4.21 o
   3  -4  12       12.55       10.45      5.15 o
   4  -4  12        0.95       -2.61      6.86 o
   5  -4  12        3.22        0.51      2.64 o
   6  -4  12       13.63       17.33      3.05 o
  -7  -3  12        0.08       -2.03      6.39 o
  -6  -3  12        0.57       -2.18      6.24 o
  -5  -3  12        0.69       -3.43      5.46 o
  -4  -3  12        1.24        5.27      7.17 o
  -3  -3  12       25.68       29.51      3.69 o
  -2  -3  12        5.97        6.78      3.51 o
  -1  -3  12       47.83       46.39      3.66 o
   0  -3  12        0.51       -1.99      2.73 o
   1  -3  12        3.65        4.37      4.52 o
   2  -3  12        0.03       -4.52      4.68 o
   3  -3  12       33.50       38.79      3.91 o
   4  -3  12       17.54       27.34      3.75 o
   5  -3  12        0.18        2.30      3.05 o
   6  -3  12       25.49       29.18      3.49 o
  -7  -2  12        1.43        0.31      6.24 o
  -6  -2  12        7.70        3.12      5.15 o
  -5  -2  12        1.28       -5.15      5.15 o
  -4  -2  12        1.68        5.64      3.18 o
  -3  -2  12        5.33        6.09      3.25 o
  -2  -2  12        0.23       -0.97      2.88 o
  -1  -2  12        0.27        0.57      2.62 o
   0  -2  12        4.03        5.06      2.73 o
   1  -2  12       32.76       22.93      4.84 o
   2  -2  12        0.94       -2.76      2.76 o
   3  -2  12       17.88       21.89      3.57 o
   4  -2  12       10.28       12.04      3.51 o
   5  -2  12        3.30        4.58      3.02 o
   6  -2  12       15.96       20.46      3.49 o
  -7  -1  12        4.24        5.30      5.46 o
  -6  -1  12        0.08        1.72      5.61 o
  -5  -1  12        0.07        4.21      5.30 o
  -4  -1  12        5.06        1.56      4.68 o
  -3  -1  12        2.09        2.75      2.86 o
  -2  -1  12        0.13       -1.87      3.74 o
  -1  -1  12       25.91       25.67      2.97 o
   0  -1  12       87.32       89.23      4.76 o
   1  -1  12        0.36       -2.86      2.86 o
   2  -1  12        5.99        7.69      3.28 o
   3  -1  12       21.12       23.21      5.77 o
   4  -1  12        7.31        5.77      3.90 o
   5  -1  12       15.46       16.60      4.10 o
   6  -1  12       14.55       28.11      3.59 o
  -7   0  12        0.01        3.28      5.30 o
  -6   0  12        2.19        0.00      5.46 o
  -5   0  12        1.05        3.43      4.52 o
  -4   0  12        4.29        9.83      4.99 o
  -3   0  12        0.64       -3.43      3.59 o
  -2   0  12        0.06        3.51      2.76 o
  -1   0  12       10.28        6.70      2.80 o
   0   0  12       86.05       94.03      6.49 o
   1   0  12        0.30       -2.98      2.98 o
   2   0  12       12.65       13.48      3.47 o
   3   0  12       27.62       28.07      3.79 o
   4   0  12        1.83       -0.47      3.74 o
   5   0  12       20.28       20.68      3.26 o
  -7   1  12        0.99        0.62      5.93 o
  -6   1  12        2.51       -2.96      5.46 o
  -5   1  12        0.50        2.81      5.15 o
  -4   1  12        9.02       14.51      5.15 o
  -3   1  12        5.81       11.54      4.52 o
  -2   1  12        4.07        2.10      3.90 o
  -1   1  12        0.46        0.01      2.34 o
   0   1  12       48.88       42.28      3.02 o
   1   1  12        0.47        2.72      2.46 o
   2   1  12       19.22       23.53      5.38 o
   3   1  12        0.25       -3.29      3.69 o
   4   1  12        1.79        0.27      2.93 o
   5   1  12        3.27        5.76      6.32 o
  -7   2  12        0.03       -5.77      5.77 o
  -6   2  12        0.61       -3.12      4.83 o
  -5   2  12        1.18       -2.03      4.52 o
  -4   2  12       12.73       22.15      5.30 o
  -3   2  12        0.16        0.16      4.37 o
  -2   2  12        6.71        3.87      3.14 o
  -1   2  12        7.93        9.44      2.57 o
   0   2  12        4.81        7.84      2.56 o
   1   2  12        8.34        8.28      2.77 o
   2   2  12        4.92        7.79      3.80 o
   3   2  12        0.73       -0.39      3.64 o
   4   2  12        4.48        9.44      4.30 o
  -7   3  12        6.88        8.89      6.08 o
  -6   3  12       11.47        7.64      5.61 o
  -5   3  12        1.68        0.31      5.15 o
  -4   3  12        7.67        9.83      5.15 o
  -3   3  12        0.31        0.56      4.29 o
  -2   3  12       17.96       17.37      3.68 o
  -1   3  12        0.27       -1.30      2.89 o
   0   3  12        1.11        0.33      2.69 o
   1   3  12        0.09        0.03      2.95 o
   2   3  12        0.66       -0.76      3.77 o
   3   3  12        7.68       11.21      4.30 o
   4   3  12        4.58        3.56      4.35 o
  -6   4  12        2.67        3.43      5.77 o
  -5   4  12        7.94        6.86      5.46 o
  -4   4  12        2.96        3.59      4.68 o
  -3   4  12        0.13        1.42      6.16 o
  -2   4  12       14.36       12.53      3.44 o
  -1   4  12        1.52        0.81      3.51 o
   0   4  12        5.33        6.68      3.08 o
   1   4  12       37.13       36.03      3.58 o
   2   4  12        0.51        6.10      4.41 o
   3   4  12        5.03        2.44      4.24 o
  -5   5  12        1.14        0.31      5.77 o
  -4   5  12        8.60        6.81      5.15 o
  -3   5  12        1.48       -1.56      3.74 o
  -2   5  12        3.00       -4.68      4.68 o
  -1   5  12        0.07       -3.33      4.15 o
   0   5  12        0.30       -2.89      6.00 o
   1   5  12        2.02        9.22      3.48 o
   2   5  12        7.52        6.81      4.55 o
  -4   6  12        3.27       -2.75      4.24 o
  -3   6  12       12.56       16.74      4.36 o
  -2   6  12        1.66       -1.77      4.55 o
  -1   6  12        0.68       -4.39      4.39 o
   0   6  12        0.03       -3.67      4.38 o
  -2  -8  13       11.43       23.24      7.17 o
  -1  -8  13        0.17        8.11      5.93 o
   0  -8  13        0.24       -6.39      6.39 o
   1  -8  13        0.07       -0.16      6.55 o
   2  -8  13        0.02        7.33      6.71 o
   3  -8  13        2.44        9.65      5.93 o
  -3  -7  13        0.25       -0.15      4.17 o
  -2  -7  13        2.75       -5.77      5.77 o
  -1  -7  13        2.45        0.62      6.24 o
   0  -7  13        2.67       -0.62      5.93 o
   1  -7  13       13.47       -2.03      6.08 o
   2  -7  13        0.57        8.58      6.24 o
   3  -7  13        1.04        2.65      6.39 o
   4  -7  13        2.56        7.82      4.37 o
  -4  -6  13        0.07       -0.73      4.08 o
  -3  -6  13        0.17       -1.66      3.84 o
  -2  -6  13        2.13       -0.80      5.93 o
  -1  -6  13        0.33       -5.46      5.46 o
   0  -6  13        0.15       -0.47      5.61 o
   1  -6  13        0.84        1.56      5.77 o
   2  -6  13        9.08       14.82      6.24 o
   3  -6  13        0.15       -2.81      5.93 o
   4  -6  13        0.19       -1.58      4.24 o
   5  -6  13        1.39        1.09      5.61 o
  -5  -5  13        1.33       -0.59      4.13 o
  -4  -5  13        1.57       -0.49      4.08 o
  -3  -5  13        8.10        5.83      7.33 o
  -2  -5  13        1.93        1.27      3.52 o
  -1  -5  13        0.55        0.00      5.30 o
   0  -5  13       11.23        8.58      5.77 o
   1  -5  13       11.81       11.07      4.99 o
   2  -5  13        0.53        8.11      4.99 o
   3  -5  13       39.96       41.50      6.86 o
   4  -5  13       17.24       18.00      4.30 o
   5  -5  13        1.35       -1.31      4.19 o
  -5  -4  13        0.15        1.56      6.08 o
  -4  -4  13        1.31       -2.52      4.60 o
  -3  -4  13       10.82        5.61      3.53 o
  -2  -4  13        3.46        8.02      3.46 o
  -1  -4  13        1.16       -0.57      4.37 o
   0  -4  13        9.01        2.50      4.99 o
   1  -4  13        4.77       -4.68      5.30 o
   2  -4  13        2.56        7.80      5.46 o
   3  -4  13       15.75       18.25      5.93 o
   4  -4  13       20.88       12.63      5.77 o
   5  -4  13       21.39       30.13      4.62 o
  -6  -3  13        0.59       -6.24      6.24 o
  -5  -3  13        0.35       -4.21      5.61 o
  -4  -3  13        0.50       -2.57      3.64 o
  -3  -3  13       11.59       17.38      4.21 o
  -2  -3  13       73.53       83.37      4.85 o
  -1  -3  13       29.81       32.42      3.73 o
   0  -3  13        7.96        0.31      4.83 o
   1  -3  13        0.29       -3.43      4.83 o
   2  -3  13        2.63        4.52      5.15 o
   3  -3  13       16.39       18.09      5.77 o
   4  -3  13        0.06       -3.98      3.98 o
   5  -3  13        3.62        6.17      3.44 o
  -6  -2  13        2.48        3.28      6.39 o
  -5  -2  13        0.39        0.78      5.61 o
  -4  -2  13        0.04        3.90      5.30 o
  -3  -2  13        0.46       -3.24      3.24 o
  -2  -2  13        1.59        3.35      3.14 o
  -1  -2  13       72.20       69.92      4.35 o
   0  -2  13       17.71       15.44      4.99 o
   1  -2  13        8.13        4.68      4.68 o
   2  -2  13        3.08        0.62      4.99 o
   3  -2  13        3.65        1.56      3.51 o
   4  -2  13       10.49       11.63      4.02 o
   5  -2  13       10.43        8.21      3.39 o
  -6  -1  13        7.12       10.29      6.39 o
  -5  -1  13        0.39        2.65      5.61 o
  -4  -1  13        1.78        4.37      5.15 o
  -3  -1  13       17.76       20.29      9.90 o
  -2  -1  13        1.26        2.52      3.03 o
  -1  -1  13       23.94       24.60      3.98 o
   0  -1  13        0.34       -3.74      4.37 o
   1  -1  13        0.04        6.08      4.83 o
   2  -1  13        1.48        2.84      3.47 o
   3  -1  13        0.97       -3.69      3.69 o
   4  -1  13        0.18        2.69      3.91 o
   5  -1  13        0.93        2.54      3.02 o
  -6   0  13        0.43       -0.31      5.93 o
  -5   0  13        0.49        0.94      5.46 o
  -4   0  13        8.81        8.89      5.30 o
  -3   0  13        6.53        6.08      4.52 o
  -2   0  13       16.38       15.61      3.36 o
  -1   0  13        0.71        2.30      3.19 o
   0   0  13        1.29       -1.53      3.14 o
   1   0  13       19.18       14.21      3.69 o
   2   0  13        4.82        0.05      3.47 o
   3   0  13        0.45        1.21      3.80 o
   4   0  13        1.81        1.36      4.30 o
  -6   1  13        0.32       -4.52      5.15 o
  -5   1  13        2.31       12.63      5.77 o
  -4   1  13        8.46        7.02      4.68 o
  -3   1  13        2.00        0.78      4.68 o
  -2   1  13       11.09       12.79      4.68 o
  -1   1  13        3.74        6.90      4.91 o
   0   1  13        0.02       -2.27      2.56 o
   1   1  13        5.67        4.30      3.57 o
   2   1  13        9.08        8.11      3.86 o
   3   1  13       11.87       14.66      4.30 o
   4   1  13        0.27       -3.14      3.14 o
  -6   2  13        0.93       -1.56      5.77 o
  -5   2  13        0.21       -0.78      5.61 o
  -4   2  13       21.75       15.91      5.46 o
  -3   2  13        0.38        2.65      4.83 o
  -2   2  13        0.11       -2.65      4.37 o
  -1   2  13       32.01       32.91      3.12 o
   0   2  13        0.06        1.74      2.88 o
   1   2  13        3.67        6.78      3.75 o
   2   2  13        2.92       -0.22      3.89 o
   3   2  13        1.65       -0.30      5.07 o
  -5   3  13        0.21        5.77      5.77 o
  -4   3  13        1.73        4.68      5.46 o
  -3   3  13        1.57        1.72      5.30 o
  -2   3  13        1.31        4.05      4.83 o
  -1   3  13        0.21        2.63      3.74 o
   0   3  13       16.68       12.22      3.12 o
   1   3  13        0.83        1.25      9.20 o
   2   3  13        0.38       -1.72      3.97 o
  -4   4  13        0.01       -3.59      5.77 o
  -3   4  13        0.05        2.50      5.30 o
  -2   4  13        0.41        3.93      3.97 o
  -1   4  13        0.23        1.39      4.60 o
   0   4  13        6.20       -1.43      3.98 o
   1   4  13        2.18        4.27      3.41 o
  -3   5  13        1.05        3.86      4.42 o
  -2   5  13        1.33       -4.13      4.76 o
  -1   5  13        0.36        1.69      4.44 o
  -1  -7  14        0.00       -6.08      6.08 o
   0  -7  14        3.09        2.50      6.55 o
   1  -7  14        6.82       10.61      6.86 o
   2  -7  14        2.20       -6.71      6.71 o
  -3  -6  14        0.25       -4.00      4.00 o
  -2  -6  14        0.16       -3.43      5.93 o
  -1  -6  14        0.53       -0.94      6.08 o
   0  -6  14        0.52       -5.93      6.24 o
   1  -6  14        0.33       -5.30      6.24 o
   2  -6  14       10.26        4.21      6.55 o
   3  -6  14        0.06       -5.77      6.39 o
  -4  -5  14        0.52       -1.62      4.35 o
  -3  -5  14       10.69       11.17      4.28 o
  -2  -5  14        0.84        1.09      5.77 o
  -1  -5  14        0.06        0.62      5.93 o
   0  -5  14        0.04       -5.77      5.77 o
   1  -5  14        0.08        0.94      5.93 o
   2  -5  14        0.81       -0.47      6.08 o
   3  -5  14        0.05       -0.78      6.24 o
   4  -5  14        1.36        8.27      6.39 o
  -4  -4  14        1.32        3.49      4.24 o
  -3  -4  14        2.71        1.94      7.95 o
  -2  -4  14       12.57        6.66      3.91 o
  -1  -4  14        1.33       -2.50      5.46 o
   0  -4  14        0.46        4.21      5.61 o
   1  -4  14        0.49       14.50      5.93 o
   2  -4  14        2.28        5.46      5.93 o
   3  -4  14        2.94        3.43      5.93 o
   4  -4  14        3.61       -5.77      5.77 o
  -5  -3  14        1.11       -6.24      6.24 o
  -4  -3  14        0.74       -0.31      5.61 o
  -3  -3  14        0.61        0.77      4.60 o
  -2  -3  14       10.81        4.21     11.07 o
  -1  -3  14        3.80        5.46      5.30 o
   0  -3  14        0.47       -2.18      5.15 o
   1  -3  14        0.12       -5.46      5.46 o
   2  -3  14        3.82       -1.25      5.61 o
   3  -3  14        2.23        2.81      6.08 o
   4  -3  14        0.11        5.46      5.30 o
  -5  -2  14        0.10        2.65      6.08 o
  -4  -2  14        0.31       -1.87      5.30 o
  -3  -2  14        3.73        6.08      3.58 o
  -2  -2  14        0.48        3.54      4.29 o
  -1  -2  14       25.13       28.39      5.62 o
   0  -2  14        0.84       -4.05      5.30 o
   1  -2  14        8.34        8.73      5.46 o
   2  -2  14        2.09        3.43      5.61 o
   3  -2  14        1.03        6.24      5.93 o
   4  -2  14        2.75       -1.87      6.24 o
  -5  -1  14        1.76       -0.94      5.93 o
  -4  -1  14        0.02        4.68      5.46 o
  -3  -1  14        0.68       -0.47      4.99 o
  -2  -1  14        5.45        1.26      3.52 o
  -1  -1  14        7.20        8.11      3.42 o
   0  -1  14        0.75        1.25      5.30 o
   1  -1  14        0.86       -2.81      5.30 o
   2  -1  14        0.49       -5.30      5.30 o
   3  -1  14        0.17        3.43      5.77 o
  -5   0  14        6.13        3.59      6.08 o
  -4   0  14        0.35        2.34      5.46 o
  -3   0  14        0.35       -0.16      4.83 o
  -2   0  14        0.67       -1.56      4.52 o
  -1   0  14        4.43        4.95      3.48 o
   0   0  14        0.20       -2.18      4.83 o
   1   0  14        9.29       14.97      5.61 o
   2   0  14        5.25        7.64      5.61 o
   3   0  14        0.28       -3.26      4.28 o
  -5   1  14        0.03        4.68      5.93 o
  -4   1  14        1.34       -5.15      5.46 o
  -3   1  14        1.12        0.78      4.83 o
  -2   1  14        0.13        1.25      4.83 o
  -1   1  14        1.28        5.85      4.13 o
   0   1  14        1.09       -5.46      5.46 o
   1   1  14        0.32       -1.72      5.30 o
   2   1  14        3.14        6.64      4.24 o
  -4   2  14        0.50        2.81      5.46 o
  -3   2  14        0.02        6.86      5.15 o
  -2   2  14        2.16       -0.16      5.15 o
  -1   2  14        1.62       -2.96      4.83 o
   0   2  14        1.48        6.86      5.93 o
   1   2  14        0.03        4.14      4.13 o
  -3   3  14        6.21        4.52      5.77 o
  -2   3  14        3.27       -0.16      5.46 o
  -1   3  14        0.79        1.56      5.15 o
   0   3  14       23.74       31.56      4.69 o
  -1  -5  15        0.06       -2.65      6.39 o
   0  -5  15        0.51       -4.37      6.39 o
   1  -5  15        1.11       -3.12      6.55 o
  -2  -4  15        7.79       11.23      6.24 o
  -1  -4  15        0.24       -2.96      5.93 o
   0  -4  15        0.68       -2.03      5.93 o
   1  -4  15        0.24       -6.08      6.08 o
   2  -4  15        0.79        3.90      6.24 o
  -3  -3  15        1.65        1.88      3.97 o
  -2  -3  15        0.72        2.81      5.61 o
  -1  -3  15        0.31       -5.61      5.61 o
   0  -3  15        0.58        5.61      6.24 o
   1  -3  15        0.87        0.00      5.61 o
   2  -3  15        0.12        1.56      6.08 o
  -3  -2  15        0.02       -1.87      5.46 o
  -2  -2  15        0.02        4.29      4.02 o
  -1  -2  15        3.53        4.83      5.46 o
   0  -2  15        0.99        5.46      5.61 o
   1  -2  15        2.29        2.81      5.77 o
   2  -2  15        0.52       -0.62      6.08 o
  -3  -1  15        2.17       -3.90      5.15 o
  -2  -1  15        3.41       -1.40      4.99 o
  -1  -1  15        0.56       -5.15      5.15 o
   0  -1  15        6.45        2.50      5.61 o
   1  -1  15        0.66        3.59      5.61 o
  -3   0  15        0.57       -0.16      5.77 o
  -2   0  15        2.80        1.72      5.46 o
  -1   0  15        4.80        6.55      5.30 o
   0   0  15        0.08        2.81      5.61 o
   1   0  15        0.45        8.42      6.39 o
  -2   1  15        2.12        1.25      5.30 o
 
